# Supplementary material for: Pre-injury activity predicts outcomes following distal radius fractures in patients age 60 and older
Source: PLoS One. 2020 May 20;15(5):e0232684. doi: 10.1371/journal.pone.0232684 (PMC7239474; doi:10.1371/journal.pone.0232684)
Supplement: S1 Data — (CSV) [file pone.0232684.s002.csv]

studyid	randass	age	gender	race	rapa	nocomorb	diabetes_1	hblood_1	cheartfl_1	cpod_1	smoke	education	income	employ	b_PCS	b_MCS	2_PCS	2_MCS	6w_PCS	6w_MCS	6w_mhqfin	6w_grip_inj	6w_grip_pct	3_PCS	3_MCS	3_mhqfin	3_grip_inj	3_grip_pct	6m_PCS	6m_MCS	6m_mhqfin	6m_grip_inj	6m_grip_pct	12_PCS	12_MCS	12_mhqfin	12_grip_inj	12_grip_pct	24_PCS	24_MCS	24_mhqfin	24_grip_inj	24_grip_pct	6w_wrst_aom	6w_farm_aom	3_wrst_aom	3_farm_aom	6m_wrst_aom	6m_farm_aom
1	2	68	2	4	sedentary	3	1	1	0	0	0	6	2	3	53.13	53.79	29.93	52.36	40.3	58.08	43.21428571	5	0.115740741	37.04	62.33	39.22619048	4	0.098765432	54.87	57.66	84.02777778	NA	NA	56.62	55.47	82.43055556	23	0.58974359	33.4	63.37	69.04761905	28	0.848	45	90	80	135	81	142
2	4	64	2	5	active	2	0	0	0	0	0	6	2	1	49.44	49.91	41.04	45.69	39.36	46.4	44.87103175	12.66666667	0.508701473	NA	NA	71.59722222	16	0.658436214	43.89	38.01	71.59722222	16	0.658436214	NA	NA	NA	NA	NA	NA	NA	NA	NA	NA	95	115	108	135	108	135
3	4	83	2	5	sedentary	5	0	1	0	0	3	4	2	3	29.05	52.21	27.4	51.77	34.46	50.75	62.77777778	6.333333333	0.324786325	NA	NA	NA	NA	NA	34.45	58.99	71.38888889	2.666666667	0.136752137	NA	NA	NA	NA	NA	NA	NA	NA	NA	NA	105	170	NA	NA	110	170
4	4	77	2	5	sedentary	5	0	1	0	0	3	6	2	2	24.64	71.01	29.46	71.33	32.8	68.11	56.01190476	0.3	0.045	25.76	71.28	64.39484127	0.9	0.192857143	26.98	66.8	63.54166667	0.9	0.103846154	30.02	60.87	97.5	8.4	0.63	30.17	59.92	97.34126984	9	0.983333333	40	110	NA	NA	130	160
5	4	66	2	5	sedentary	1	0	0	0	0	3	2	2	3	34.63	55.21	23.61	69.85	48.54	59	66.13095238	1	0.061728395	45.26	56.15	77.32142857	10	0.490196078	44.49	50.61	78.43253968	21.33333333	1.015873016	54.42	45.95	87.85714286	19.66666667	1.311111111	51.6	51.1	93.71031746	18	0.982	60	95	110	150	130	160
6	1	76	2	NA	sedentary	4	0	1	0	0	3	6	2	2	42.45	60.89	40.85	61.29	51.96	59.74	83.08531746	12	0.588235294	54.93	62.74	94.07738095	12.66666667	0.659722222	56.36	60.16	95.25793651	18	0.9375	56.36	60.16	96.59722222	16.66666667	0.974658869	59.19	60.2	98.66071429	20.66666667	1.053666667	100	155	70	160	105	180
7	4	78	2	5	active	5	0	1	0	1	3	4	3	3	39.27	58.31	NA	NA	48.45	61.84	70.56547619	2	0.12345679	57.05	56.62	81.57738095	9.666666667	0.596707819	53.54	60.35	91.52777778	10.66666667	0.683760684	58.42	62.31	97.91666667	13.33333333	0.779727096	NA	NA	NA	NA	NA	50	160	140	175	150	180
8	4	70	1	5	active	4	0	0	0	0	0	6	3	2	53.44	58.02	50.83	65.67	NA	NA	NA	NA	NA	50.86	61.8	82.29166667	NA	NA	55.94	60.02	95	27.33333333	0.734767025	NA	NA	NA	NA	NA	NA	NA	NA	NA	NA	NA	NA	NA	NA	100	130
9	4	89	2	5	active	9	0	1	0	0	0	6	3	3	29.31	29.56	21.09	39.78	29.49	61.08	41.65674603	0	0	38.54	53.99	70.72420635	1.8	0.122727273	30.26	58.56	33.98	NA	NA	41.22	59.34	58.125	7.5	0.5625	NA	NA	NA	NA	NA	30	150	60	180	NA	NA
10	4	69	2	5	sedentary	3	0	1	0	0	0	5	3	3	28.11	52.98	39.78	55.75	33.01	59.11	46.77579365	1	0.03968254	28.64	61.4	53.90873016	7	0.24822695	44.96	60.75	75.70436508	12	0.476190476	43.3	62.6	76.32936508	22.66666667	0.803782506	NA	NA	NA	NA	NA	80	135	90	170	115	165
11	4	79	2	5	active	3	0	1	0	0	3	4	2	2	37.76	29.7	NA	NA	41.71	44.43	61.12103175	0	0	43.91	39.68	59.79166667	5	0.287356322	44.98	51.72	60.17	NA	NA	NA	NA	NA	NA	NA	NA	NA	NA	NA	NA	60	85	105	150	NA	NA
12	1	75	2	5	sedentary	10	1	1	1	0	3	2	NA	3	22.68	31.79	32.79	40.33	51.21	29.96	41.07142857	2.666666667	0.261437908	NA	NA	NA	NA	NA	NA	NA	NA	NA	NA	NA	NA	NA	NA	NA	NA	NA	NA	NA	NA	85	120	NA	NA	NA	NA
13	4	87	2	5	active	6	0	1	0	0	0	6	NA	3	32.34	49.64	31.64	34.69	43.01	34.27	34	NA	NA	46.76	51.54	71.72619048	8	0.705882353	54.31	56.34	95	NA	NA	52.92	52.79	84.44444444	11	0.6875	NA	NA	NA	NA	NA	NA	175	60	150	95	180
14	2	76	2	4	active	3	0	1	0	0	0	5	2	2	44.97	58.4	40.16	62.41	40.21	62.4	51.4781746	3	0.133333333	43.89	60.91	77.43055556	4	0.158730159	53.11	57.05	82.13293651	12	0.5	53.44	58.37	82.08333333	18.66666667	0.715197957	47.79	59.78	82.91666667	15.66666667	0.925666667	NA	NA	68	160	60	170
15	3	62	2	5	active	6	1	1	0	0	0	2	2	1	38.32	32.09	40.72	19.93	23.91	28.27	23.48214286	1	0.064102564	17.4	49.08	20.17857143	1.333333333	0.094562648	36.38	18.98	17.59920635	4	0.350877193	24.55	40.43	30.07936508	9	0.517241379	30.88	37.85	71.30952381	2.666666667	1.002666667	20	80	40	105	75	180
16	4	81	2	5	sedentary	5	1	0	0	0	3	4	2	3	30.57	52.17	36.67	33.14	37.17	46.57	43.91865079	9	1	42.13	50.55	51.45833333	15.33333333	1.277777778	37.37	45.24	47.09325397	16	1.212121212	43.55	43.07	51.94444444	20.33333333	1.148775895	NA	NA	NA	NA	NA	40	70	85	170	110	165
17	2	60	2	5	active	4	0	1	0	0	1	4	3	1	40.75	46.25	35.57	51.5	NA	NA	NA	NA	NA	54.61	57.6	92.22222222	25.33333333	1.172839506	52.99	59.8	74.02777778	23.66666667	1.111111111	NA	NA	NA	NA	NA	NA	NA	NA	NA	NA	NA	NA	100	180	NA	180
18	3	67	2	5	sedentary	2	0	1	0	0	3	3	2	1	48.09	63.67	53.96	59.94	56.15	59.17	58.04563492	0	0	57.94	58.21	95.53571429	6.9	0.376363636	61.61	52.66	97.29166667	13.5	0.710526316	59.81	58.83	100	14.1	0.705	57.94	58.21	100	16.5	0.955	NA	130	89	160	98	172
19	4	80	2	5	sedentary	6	0	1	0	0	3	2	2	3	30.29	59.48	46.67	62.81	34.95	41.03	38.57142857	0	0	40.63	56.43	32.75793651	7.2	0.617142857	43.46	54.08	59.10714286	11.1	0.792857143	50.21	55.25	63.50198413	12.9	1.105714286	51.13	55.88	79.75198413	14.7	1.027	NA	NA	54	170	94	180
20	3	71	1	5	active	0	0	0	0	0	3	2	3	3	34.42	66.17	46.22	60.56	48.07	56.08	38.13492064	NA	NA	45.4	61.09	50.53571429	9.666666667	0.306878307	50.45	58.3	78.9781746	19.33333333	0.596707819	58.69	60.48	92.2718254	27.66666667	0.823412698	53.37	61.02	99.16666667	32.33333333	0.993333333	NA	NA	64	180	92	180
21	3	71	2	5	sedentary	1	0	0	0	0	0	5	3	3	44.89	58.75	46.67	62.81	40.89	62.4	30.625	NA	NA	47.74	63.54	65.75396825	0	0	55.14	58.84	69.72222222	8	0.49382716	56.06	57.58	88.10515873	12.66666667	0.715630885	58.53	58.17	99.70238095	15.66666667	1.006666667	NA	NA	64	164	68	166
22	2	78	2	5	sedentary	5	1	1	0	0	3	1	2	3	27.73	39.7	20.08	47.39	29.74	43.95	24.7718254	NA	NA	NA	NA	NA	NA	NA	NA	NA	NA	NA	NA	NA	NA	NA	NA	NA	NA	NA	NA	NA	NA	NA	NA	NA	NA	NA	NA
23	2	73	2	2	sedentary	0	0	0	0	0	0	5	NA	3	22.18	44.67	23.02	41.73	30.05	17.36	3.154761905	0	0	36.39	25.25	16.12103175	1	0.061728395	52.52	19.25	16.38888889	0	0	52.92	39.86	62.39087302	2	0.116959064	NA	NA	NA	NA	NA	NA	NA	96	158	112	180
24	4	74	1	5	sedentary	7	1	1	0	1	3	1	2	3	25.13	61.61	23.69	60.67	41.79	60.58	69.29563492	NA	NA	48.91	56.63	85	9.9	0.309375	46.01	62.35	85.12896825	9.6	0.313043478	31.86	60.65	84.16666667	11.4	0.338613861	35.21	60.66	67.51984127	9.9	0.852333333	NA	NA	44	NA	48	60
25	1	67	2	5	active	3	0	1	0	0	3	5	2	2	35.84	41.46	34.96	43.43	36.46	56.4	39.76190476	17.1	1	47.33	64.34	76.58730159	5.7	0.247826087	55.23	59.85	92.59920635	7.8	0.73125	53.62	62.79	99.40476191	12	0.972972973	47.05	64.12	93.01587302	18	1.046666667	46	128	86	180	93	180
26	1	67	2	5	sedentary	0	0	0	0	0	2	4	2	2	29.46	58.74	44.05	54.18	46.82	50.64	50.8234127	NA	NA	48.64	54.28	49.55357143	0	0	51.65	58.89	78.03571429	6.9	0.291549296	55.85	59.29	87.20238095	12	0.5	58.38	58.92	90.83333333	13.2	0.912	NA	80	26	92	46	128
27	2	75	2	5	sedentary	3	0	1	0	0	3	2	3	3	57.11	59.44	47.22	61.91	35.3	63.42	31.0515873	0	0	33.11	66.58	53.58134921	5	0.314465409	47.03	58.25	72.70833333	11	0.833333333	47.98	60.18	79.5734127	15.66666667	0.803418803	51.31	62.91	83.45238095	14.33333333	0.960333333	0	0	90	170	98	180
28	1	69	2	5	sedentary	2	0	1	0	1	3	2	2	3	22.36	28.74	35.72	31.81	33.1	33.53	34.44444444	1.333333333	0.071684588	51.45	55.88	68.86904762	3.333333333	0.158730159	53.44	55.91	87.54960318	10.33333333	0.492063492	57.36	50.4	95.32738095	16.66666667	0.771604938	56.11	41.46	98.95833333	18.66666667	0.964666667	44	128	50	160	72	168
29	1	67	2	5	sedentary	3	1	1	0	0	3	NA	NA	3	51.13	64.17	27.66	65.23	34.52	49.6	14.05753968	0	0	39.79	47.6	22.36111111	2.333333333	0.127504554	46.31	59.21	46.23015873	NA	NA	50.28	37.76	74.70238095	NA	NA	47.42	58.6	72.54960318	NA	NA	62	144	66	180	75	150
30	3	65	2	5	sedentary	5	0	0	0	0	0	6	3	2	40.14	59.49	35.9	20.33	33.42	45.18	10.625	NA	NA	39.58	56.25	35.56547619	0	0	42.07	51.68	47.25198413	7.333333333	0.328358209	43.85	56.36	86.78571429	10.66666667	0.470588235	46.08	56.6	37.53968254	10	0.883333333	NA	NA	90	180	110	180
31	2	79	2	5	sedentary	7	0	1	0	0	0	6	NA	3	21.39	43.86	27.21	24.18	34	26.01	21.78571429	0	0	33.48	42.31	23.80952381	1.666666667	0.168350168	35.41	40.89	37.29166667	6.333333333	0.490956072	37.18	36.25	75.5952381	4.333333333	0.352303523	31.4	41.38	71.24007937	9	0.976	0	0	89	140	84	142
32	3	74	2	5	active	3	0	0	0	0	0	2	3	3	60.43	54.5	50.29	54.43	51.14	50.69	74.70238095	0	0	56.21	53.35	90.32738095	8.7	0.457894737	59	50.41	97.29166667	14.1	0.729310345	55.37	53.88	100	17.4	0.915789474	58.79	49.16	98.95833333	13.2	0.968666667	0	0	71	180	94	180
33	4	72	2	5	active	1	0	0	0	0	3	NA	NA	3	58.23	57.3	43.31	29.51	49.33	59.61	61.26984127	NA	NA	46.31	54.1	57.65873016	0	0	58.23	56.97	87.18253968	7.333333333	0.414312618	59.82	52.6	99.16666667	9.666666667	0.555555556	59.04	57.4	98.47222222	8.666666667	0.888666667	NA	NA	86	132	94	172
34	1	72	2	5	active	3	1	1	0	0	3	2	NA	3	57.29	60.9	26.65	52.08	45.14	52.97	41.19047619	2	0.15503876	40.49	65.49	40.72420635	3.666666667	0.230607966	46.14	42.35	33.17460318	4.666666667	0.232172471	39.81	62.3	86.72619048	7	0.364583333	46.55	64.45	56.98412698	5	0.921	66	180	90	172	92	180
35	4	73	2	2	sedentary	2	0	0	0	0	0	5	3	3	56.42	62.22	37.44	67.2	37.11	69.15	53.83928571	NA	NA	49.35	63.3	74.19642857	1.333333333	0.101010101	56.87	63.27	94.1468254	5.666666667	0.349794239	54.55	64.07	100	6.666666667	0.529100529	NA	NA	NA	NA	NA	NA	NA	85	180	96	180
36	1	64	2	5	active	0	0	0	0	0	3	4	3	1	58.56	59.92	40.15	54.59	44.72	52.82	54.5734127	2.666666667	0.195121951	55.37	57.18	73.39285714	6	0.461538462	59.63	55.72	95.23809524	10	0.731707317	60.17	52.4	100	13.66666667	0.953488372	NA	NA	NA	NA	NA	43	64	88	148	104	155
37	2	65	2	5	sedentary	1	0	1	0	0	0	4	3	2	36.49	16.37	39	15.87	42.21	32.1	22.11309524	NA	NA	48.18	53.81	64.92063492	0	0	54.75	57.7	83.59126984	9.3	0.41641791	54.09	52.08	83.88888889	13.2	0.591044776	57.78	56.26	96.36904762	17.1	0.941	NA	NA	24	135	76	171
38	4	65	2	6	sedentary	3	0	1	0	0	0	2	NA	2	51.68	60.96	39.45	40.43	50.53	39.32	39.26587302	0	0	49.34	60.4	90	13.33333333	0.716845878	51.54	59.25	100	13.66666667	0.911111111	43.08	56.82	100	15	1	NA	NA	NA	NA	NA	0	0	84	180	102	180
39	1	63	1	5	active	0	0	0	0	0	0	5	3	1	46.24	65.84	41.1	69.15	48.29	64.85	81.74603175	4.333333333	0.158730159	53.69	64.14	93.75	19.66666667	0.612668744	56.63	62.43	95.13888889	23.66666667	0.751322751	56.34	62.87	100	29	0.911949686	48.9	66.07	100	35.66666667	1.035666667	38	112	64	180	86	180
40	3	82	2	5	sedentary	2	0	0	0	0	0	3	3	3	20.5	35.57	21.86	34.37	28.4	41.38	12.14285714	NA	NA	38.61	58.54	52.54960318	1.333333333	0.12012012	43.85	57.98	73.83928571	7.333333333	0.582010582	29.32	54.3	66.86507937	10.66666667	0.935672515	39.21	55.97	55.70436508	9	1.009	NA	NA	70	140	106	180
41	2	61	2	5	sedentary	1	0	0	0	0	0	6	3	1	38.49	42.61	35.16	49.78	41.51	40.96	29.65277778	NA	NA	47.85	60.91	65.05952381	3.333333333	0.14619883	54.81	57.6	83.66071429	11.66666667	0.525525526	57.42	59.5	94.70238095	13	0.562770563	56.06	58.11	100	18	0.937	NA	NA	66	170	90	174
42	1	81	2	5	active	1	0	1	0	0	0	6	3	3	35.04	62.46	41.71	50.48	45.46	62.16	59.43452381	1.2	0.094736842	52.05	58.91	72.14285714	5.1	0.463636364	55.68	58.81	87.59920635	26.4	0.784158416	57.71	53.33	95.90277778	12.3	1.118181818	55.83	50.41	98.33333333	13.5	1.015	18	138	46	176	68	180
43	1	80	2	5	sedentary	3	0	0	0	1	1	NA	NA	3	31.93	32.05	23.32	30.64	20.69	48.85	63.60119048	15	1	NA	NA	NA	NA	NA	NA	NA	NA	NA	NA	NA	NA	NA	NA	NA	NA	NA	NA	NA	NA	80	180	NA	NA	NA	NA
44	2	67	2	5	sedentary	2	0	0	0	0	0	6	2	3	39.45	51.74	28.85	39.26	45.79	21.05	9.305555556	NA	NA	39.26	17.17	1.428571429	0	0	56.09	15.81	11.10119048	0	0	62.46	14.9	20.90277778	2.7	0.139655172	NA	NA	NA	NA	NA	NA	NA	42	136	52	162
45	3	74	2	2	sedentary	3	0	0	0	0	0	1	NA	3	29.11	45.82	25.3	38.4	40.79	26.97	28.92857143	NA	NA	36.02	32.94	37.84722222	2.666666667	0.24024024	37.09	34.01	21.08134921	4	0.333333333	36.71	37.75	50.3968254	9	0.769230769	50.13	27.55	52.88690476	7.333333333	0.977333333	NA	NA	108	180	104	180
46	1	60	2	5	active	2	0	0	0	0	3	2	2	3	39.81	46.07	33.47	42.34	36.06	56.2	36.95436508	6	0.256410256	48.98	60.76	67.11309524	14	0.569105691	53.62	58.69	86.45833333	19.66666667	0.819444444	56.17	56.42	90.13888889	26	0.952380952	50.38	61.63	100	29.66666667	1.011666667	42	101	84	178	104	180
47	3	71	2	5	sedentary	5	1	1	0	0	3	1	2	3	25.56	66.97	27.16	42.36	47.27	52.51	49.49404762	3	0.196078431	49.97	40.07	64.02777778	4	0.242424242	47.23	61.23	72.03373016	7	0.507246377	29.29	58.22	76.82539683	10	0.606060606	32.82	52.87	98.03571429	15.66666667	0.982666667	NA	106	70	154	70	180
48	2	64	2	5	active	3	0	0	0	0	0	6	2	3	26.62	64.73	37.07	49.96	38.92	57.7	47.9265873	NA	NA	50.92	65.09	87.39087302	9.333333333	0.49382716	53.19	60.03	87.41071429	17.33333333	0.791476408	53.59	63.16	91.73611111	19	0.867579909	50.74	64.57	98.54166667	22	1.01	NA	180	110	180	110	180
49	2	64	2	5	active	1	0	0	0	0	0	NA	NA	3	35.97	18.4	37.67	30.41	43.35	51.13	66.51785714	NA	NA	50.62	53.03	71.6468254	7.5	0.326086957	56.28	53.37	95.46626984	12.3	0.5765625	56.75	58.28	96.80555556	16.2	0.725373134	55.66	54.73	96.73611111	21	0.963333333	NA	NA	96	150	108	165
50	3	73	2	5	sedentary	4	0	0	0	0	0	2	2	3	43.7	42.62	36.85	56.16	43.68	60.72	51.03174603	NA	NA	46.13	63.25	69.98015873	7.8	0.458823529	48.05	61.54	66.18055556	11.7	0.797727273	43.98	62.67	67.03373016	33	0.942857143	51.82	57.6	83.51190476	15.9	0.972333333	NA	162	102	180	118	180
51	3	66	2	2	sedentary	2	0	0	0	0	3	NA	NA	3	37.09	60.56	35.09	41.54	35.41	62.63	40.99206349	NA	NA	52.96	59.8	65.43650794	7.5	0.375	39.98	64.28	73.75992064	11.4	0.621818182	55.76	60.19	84.98015873	12	0.666666667	56.12	60.5	94.98015873	14.1	0.951	NA	NA	88	180	104	180
52	1	63	1	5	sedentary	5	0	0	0	0	0	5	2	2	27.53	41.2	27.62	49.52	34.15	52.23	40.1984127	12	0.248275862	36.05	58.42	54.86111111	24.9	0.58359375	48.51	57.71	88.33333333	33.3	0.756818182	42.74	62.12	93.88888889	40.2	0.893333333	45.15	59.68	91.50793651	37.2	0.948666667	50	114	80	180	108	180
53	2	64	2	5	sedentary	4	0	1	0	0	0	6	3	2	25.66	51.49	27.82	62.95	34.38	64.19	35.13888889	2.4	0.08372093	42.47	65.52	56.45833333	9.6	0.364556962	52.07	59.86	70.65476191	17.4	0.628915663	53.79	59.07	89.375	19.8	0.724390244	53.79	59.07	99.16666667	23.4	0.980666667	40	100	55	110	101	154
54	1	60	2	4	sedentary	3	0	1	0	0	1	1	1	7	27.12	26.2	43.28	30.59	40.72	33.43	58.48214286	NA	NA	43.23	42.09	54.61309524	21	0.736842105	44.4	40.7	70.11904762	26.33333333	0.933806147	37.32	37.93	39.4	NA	NA	36.21	38.86	75.89	NA	NA	85	170	112	179	130	175
55	4	73	2	5	sedentary	5	0	1	0	0	0	2	2	3	37.71	49.11	NA	NA	37.71	49.11	41.77579365	1.2	0.076595745	46.94	45.77	67.62896825	7.8	0.433333333	40.8	48.81	73.3531746	8.1	0.81	NA	NA	NA	NA	NA	NA	NA	NA	NA	NA	55	140	20	120	75	145
56	2	85	2	5	active	3	0	1	0	0	0	6	3	3	23.27	51.89	29.91	51.57	27.31	67.98	36.53769841	1.8	0.103846154	39	59.65	52.71825397	8.4	0.536170213	57.75	55.95	82.77777778	13.5	0.75	43.97	30.4	58.21428571	15.6	0.883018868	32.72	53.14	57.93650794	NA	NA	38	125	91	175	110	120
57	1	78	2	5	sedentary	2	0	0	0	0	3	4	2	3	35.47	54.89	34.16	58.91	41.82	38.52	66.89484127	7	0.45751634	42.99	56.89	70.92261905	11.33333333	0.686868687	39.07	40.3	77.52976191	18	1.016949153	37.81	32.13	74.27579365	NA	NA	NA	NA	NA	NA	NA	78	170	120	180	130	180
58	3	63	2	5	sedentary	1	0	0	0	0	1	4	2	1	34.28	39.2	42.24	22.96	49.88	23.66	36.08134921	0	0	56.7	49.12	62.24206349	12.33333333	0.501355014	52.23	50.76	70.60515873	17	0.682730924	57.98	52.52	99.70238095	23.33333333	0.883838384	NA	NA	NA	NA	NA	15	50	60	140	105	160
59	3	64	2	5	active	1	0	0	0	0	0	4	3	3	46.74	62.62	37.7	65.71	46.17	61.03	43.01587302	4	0.215053763	50.83	63.42	75.81349206	21.33333333	0.390720391	56.21	59.78	86.74603175	10.66666667	0.58287796	55.91	61.35	99.70238095	NA	NA	58.15	61.43	98.47222222	NA	NA	0	70	100	155	105	155
60	3	77	2	5	sedentary	4	0	1	0	0	0	2	3	2	25.57	48.81	24.63	69.24	51.46	59.04	51.72619048	3	0.3125	42.94	61.09	53.71031746	8	0.592592593	41.98	56.15	66.4484127	12.66666667	0.727969349	39.05	51.68	67.88690476	11	0.990990991	29.35	52.38	60.38690476	8	0.987	58	155	90	180	124	180
61	1	65	2	5	active	1	0	0	0	0	0	3	2	2	59.01	62.28	45.67	64.23	47.08	65.87	95	3.333333333	0.222222222	59.04	57.4	100	6.666666667	0.584795322	58.12	57.89	100	6.666666667	0.673400673	59.1	59.46	100	11.33333333	0.994152047	58.57	61.56	100	NA	NA	85	160	95	160	125	160
62	3	64	2	5	sedentary	4	0	1	0	0	0	6	3	3	44.23	53.76	33.33	48.07	40.74	46.58	34.21626984	0	0	49.9	47.3	62.32142857	1.333333333	0.103359173	54.41	46.26	83.75992064	4	0.296296296	35.74	48.05	80.10912698	NA	NA	47.83	52.22	98.33333333	10	0.992	30	85	80	110	100	110
63	2	68	2	5	active	3	0	1	0	0	0	2	2	2	38.78	51.17	38.19	36.2	38.19	44.68	43.24404762	3	1	43.29	61.79	71.27976191	1	0.138888889	48.2	61.2	70.06944444	1	0.111111111	32.98	51.61	61.39880952	0	0	38.71	46.45	95.41666667	2	0.984	NA	145	115	155	133	160
64	2	77	2	4	sedentary	6	0	1	0	0	0	5	2	3	24.14	35.3	40.63	52.91	36.94	52.34	22.91666667	0	0	42.19	52.14	53.66071429	4.8	0.257142857	42.47	57.12	90.31746032	11.1	0.652941176	40.52	58.31	88.57142857	19.8	0.690697674	37.62	59.53	98.33333333	26.4	0.974	NA	30	90	160	135	160
65	4	67	2	5	sedentary	2	0	1	0	0	0	4	2	3	37.21	9.24	36.3	46.79	45.91	63.82	49.41468254	0	0	51.32	60.87	62.14285714	0.333333333	0.065359477	61.32	55.34	93.88888889	2.333333333	0.648148148	NA	NA	NA	NA	NA	55.68	62.49	100	NA	NA	75	130	120	145	123	160
66	1	72	2	5	active	2	0	0	0	0	0	2	2	3	30	65.62	42.13	41.64	36.86	65.41	58.02380952	0	0	43.91	62.89	76.99404762	1.2	0.109090909	56.36	57.99	96.99404762	6.6	0.792	57.34	58.24	91.57738095	10.2	0.85	57.85	57.47	100	11.1	0.987666667	65	150	75	160	115	150
67	2	67	2	5	sedentary	4	0	1	0	0	2	4	3	3	39.25	20.67	47.39	46.96	49.31	23.09	24.56349206	0	0	59.65	39.18	78.0952381	0	0	56.19	43.9	77.38095238	0.666666667	0.083333333	NA	NA	NA	NA	NA	61.15	45.32	86.90476191	9.333333333	0.993333333	55	145	76	160	70	160
68	4	65	2	5	sedentary	2	0	1	0	1	1	2	2	1	36.03	67.89	40.96	54.12	38.2	67.18	65.38690476	0	0	35.95	61.74	73.62103175	0	0	21.66	64.47	99.40476191	8.4	0.663157895	NA	NA	NA	NA	NA	NA	NA	NA	7.666666667	0.947666667	50	130	63	125	NA	115
69	4	75	2	5	sedentary	7	0	1	1	0	3	6	2	3	23.87	31.17	24.6	52.52	26.77	45.45	36.20039683	0	0	24.05	50.71	78.81944444	0	0	38.28	54.85	99.70238095	2	0.202020202	NA	NA	NA	NA	NA	27.71	53.14	95.32738095	NA	NA	15	80	75	115	105	160
70	2	80	2	5	active	6	0	1	0	0	0	3	2	3	37.21	25.71	39.8	36	41.36	37.73	51.01190476	NA	NA	48.9	45.58	54.24603175	11.33333333	0.726495726	50.8	62.08	84.16666667	20.66666667	1.111111111	41.3	65.01	97.20238095	18	1.304347826	NA	NA	NA	NA	NA	NA	NA	105	166	140	155
71	3	77	2	5	active	5	0	1	0	0	0	4	2	2	36.41	63.65	32.27	58.52	47.15	62.88	62.67857143	2.666666667	0.134680135	51.48	59.16	87.02380952	5	0.264550265	52.97	59.75	89.82142857	18	0.779220779	51.87	62.56	90.67460318	21.33333333	1.015873016	48	61.92	98.45238095	27.66666667	1.027666667	32	110	135	150	110	145
72	4	60	2	5	active	0	0	0	0	0	0	5	NA	1	45.99	65.84	47.89	66.71	49.86	66.08	74.32539683	6	0.321428571	58.42	62.31	93.17460318	13.8	0.627272727	58.65	59.34	100	16.8	NA	59.01	62.28	98.95833333	19.2	0.993103448	58.42	62.31	100	22.2	0.978666667	70	160	105	175	150	150
73	3	63	2	5	active	1	0	0	0	0	2	2	3	1	59.19	51.11	49.19	61.53	56.59	54.93	81.96428571	14	0.7	50.39	55.88	58.16468254	8.666666667	0.52	46.17	60.33	74.89087302	14	1	47.61	51.67	69.08730159	4.333333333	0.684210526	49.84	58.91	88.5218254	22.66666667	1.006666667	40	100	85	130	105	145
74	2	62	2	5	active	6	0	0	0	0	3	6	3	1	25.18	29.46	25.34	47.49	38.88	38.99	24.11706349	5.333333333	0.253968254	50.55	52.64	81.52777778	11.33333333	0.572390572	51.69	54.84	79.7718254	16	0.761904762	54.94	50.18	89.86111111	27.33333333	1.047254151	56.37	48.91	97.20238095	19	1.007	140	165	150	140	165	170
75	4	69	2	5	sedentary	0	0	0	0	0	1	6	2	NA	49.84	61.18	NA	NA	54.06	58.89	93.98809524	22.8	0.834146341	58.12	62.76	99.70238095	9	0.5625	57.97	59.96	97.73809524	11.7	0.746808511	60.08	58.07	99.70238095	12.9	0.921428571	NA	NA	NA	NA	NA	150	180	140	180	125	180
76	4	62	2	2	active	0	0	0	0	0	0	6	3	1	46.25	56.26	47.1	65.15	48.24	60.03	54.38492064	1.333333333	0.068376068	52.38	62.27	83.3234127	16.66666667	0.721500722	57.46	59.65	92.75793651	22	1.00456621	58	60.27	94.84126984	23	0.995670996	NA	NA	NA	NA	NA	70	125	105	165	125	170
77	1	62	2	5	active	0	0	0	0	0	3	4	2	7	32.67	56.48	38.19	60.05	45.23	55.64	59.74206349	3.666666667	0.1375	48.04	58.65	65.24801587	9.333333333	0.383561644	49.85	59.62	73.24404762	15	0.6	52.17	55.29	70.23809524	16.33333333	0.710144928	NA	NA	NA	NA	NA	25	120	80	145	100	140
78	4	73	2	5	sedentary	1	0	0	0	0	0	1	1	3	47.15	44.34	31.06	48.86	49.39	60.53	74.19642857	4.2	0.196875	50.12	58.75	83.03571429	8.7	0.4078125	54.05	58.14	82.29166667	11.4	0.518181818	NA	NA	NA	NA	NA	47.47	56.92	84.21626984	14.4	0.937333333	70	150	80	170	105	160
79	4	65	2	5	active	4	0	1	0	0	0	4	2	3	36.65	51.81	46.53	39.37	51.82	52.26	58.15476191	6.666666667	0.396825397	51.26	61.37	70.88293651	10.66666667	0.555555556	56.87	62.41	80.20833333	16.66666667	0.868055556	58.09	58.05	100	21.33333333	1.146953405	NA	NA	NA	NA	NA	130	115	80	110	125	180
80	4	87	2	5	sedentary	2	0	0	0	0	0	1	2	3	31.67	66.62	30.39	67.73	39.43	62.18	80.95238095	1.8	0.18	37.87	63.51	82.09325397	6.6	0.55	37.87	62.38	84.10714286	6.9	0.69	37.54	63.21	85.53571429	9	1	33.2	64.07	94.10714286	8.4	1.010666667	135	170	75	170	90	180
81	1	62	2	5	sedentary	3	0	0	0	0	2	4	3	3	37.45	32.8	43.6	34.4	44.34	32.64	52.88690476	9	0.75	45.09	49.29	54.39484127	12.6	1.08	50.18	51.43	79.32539683	12	1.5	51.07	38.85	78.3234127	17.7	1.361538462	53.95	44.44	87.02380952	17.4	1.044	105	160	115	175	135	180
82	3	74	1	5	sedentary	4	0	1	0	1	0	1	NA	3	42.59	24.43	26.1	30.47	45.88	33.53	25.69444444	2	0.111111111	40.93	24.22	32.81746032	7.666666667	0.345345345	48.99	58.76	59.79166667	18.66666667	0.901771337	48.47	51.95	79.3452381	28	1.048689139	47.2	56.48	91.875	26.66666667	0.981666667	35	100	65	145	90	140
83	4	62	2	5	sedentary	2	0	0	0	0	1	1	NA	7	39.33	49.57	42.23	58.14	44.5	52.18	49.20634921	2.1	0.1	43.49	59.05	60.88293651	7.5	0.424528302	31.5	52.09	58.45238095	10.5	0.5625	42.5	62.69	66.51785714	10.2	0.566666667	NA	NA	NA	NA	NA	60	115	80	160	80	155
84	4	80	2	5	sedentary	5	0	1	0	0	0	6	2	3	31.71	27.55	28.16	44.26	26.92	38.35	38.27380952	4.5	0.5	20.33	56.15	53.96825397	7.2	0.675	NA	NA	NA	NA	NA	NA	NA	NA	NA	NA	NA	NA	NA	NA	NA	48	130	95	143	NA	NA
85	3	68	1	5	active	2	0	0	0	0	0	2	2	3	29.02	61.17	32.07	57.53	31.41	51.67	27.86706349	4.5	0.153409091	55.79	60.36	82.59920635	8.1	0.347142857	NA	NA	NA	NA	NA	58.86	59.48	100	18.9	0.637078652	NA	NA	NA	NA	NA	40	130	85	145	NA	NA
86	2	71	2	5	sedentary	2	0	0	0	0	0	4	2	3	21.1	66.73	33.27	63.85	25.17	72.72	45.87301587	0	0	41.85	65.66	86.07142857	6	0.444444444	NA	NA	NA	NA	NA	39.23	66.79	98.54166667	10	0.641025641	55.17	58.92	87.5	16	1.01	30	85	125	145	NA	NA
87	4	63	2	5	sedentary	5	0	1	0	0	3	2	2	4	31.32	64.68	36.13	65.49	40.54	66.88	60.66468254	2.1	0.105	50.48	61.19	78.91865079	7.5	0.330882353	51.21	59.45	88.93849206	9.6	0.417391304	53.26	61.17	85.00992064	15.3	0.6375	NA	NA	NA	NA	NA	65	138	140	155	135	165
88	4	61	2	5	sedentary	0	0	0	0	0	0	4	2	3	37.74	52.44	32.5	53.91	38.1	56.47	43.3531746	NA	NA	40.72	64.03	59.74206349	2.1	0.075	47.32	61.26	74.38492064	4.8	0.16744186	56.37	58.65	92.75793651	20.1	0.701162791	54.63	54.17	92.13293651	24.3	0.956333333	10	80	50	90	75	120
89	4	80	1	2	sedentary	0	0	0	0	0	0	4	1	3	36.05	43.89	36.74	56.17	42.18	35.52	24.1468254	2	0.083333333	43.11	36.29	46.01190476	5.333333333	0.24691358	47.74	41.02	54.52380952	8.333333333	0.365497076	47.12	62.47	71.29960318	18	0.697674419	NA	NA	NA	NA	NA	NA	NA	86	118	90	110
90	4	80	2	2	sedentary	0	0	0	0	0	0	1	1	3	30.67	49.5	44.26	27.22	52.96	22.38	34.96031746	1	0.05952381	46.89	37.22	53.08531746	7.333333333	0.488888889	55.67	58.56	84.09722222	11.66666667	0.627240143	NA	NA	NA	NA	NA	NA	NA	NA	NA	NA	NA	NA	95	156	105	146
91	4	72	2	2	sedentary	1	0	0	0	0	0	1	2	3	39.57	37.21	45.55	25.37	42.63	31.72	38.90873016	1.333333333	0.108401084	46.15	45.01	61.91468254	3.666666667	0.284237726	46.79	46.6	71.46825397	5.666666667	0.429292929	NA	NA	NA	NA	NA	NA	NA	NA	NA	NA	90	180	99	180	102	180
92	4	64	1	2	sedentary	1	0	1	0	0	1	2	2	1	44.92	50.78	43.14	32.42	48.94	40.81	44.3452381	NA	NA	48.47	52.58	77.48015873	14	0.53030303	57.3	55.65	89.09722222	18	0.625	NA	NA	NA	NA	NA	NA	NA	NA	NA	NA	84	127	100	150	120	170
93	4	61	2	2	sedentary	1	0	0	0	0	0	2	2	3	40.51	49.16	43.31	33.52	40.12	40.6	34.62301587	NA	NA	51.84	53.01	84.84126984	8.666666667	0.356652949	57.67	62.05	98.33333333	14.33333333	0.713101161	58.83	60.81	98.95833333	21.33333333	0.911680912	NA	NA	NA	NA	NA	NA	NA	81	168	150	170
94	4	69	2	2	sedentary	2	1	1	0	0	0	1	2	1	42.86	29.5	50.23	36.61	46.02	40.38	44.95039683	5.1	0.437142857	47.99	48.54	63.70039683	7.2	0.514285714	NA	NA	NA	NA	NA	NA	NA	NA	NA	NA	NA	NA	NA	NA	NA	91	166	89	140	NA	NA
95	4	86	2	2	sedentary	1	0	0	0	0	0	1	2	3	42.86	39.95	44.11	40.13	45.49	37.62	40.81349206	7.333333333	0.452674897	48.71	52.98	73.04563492	9.333333333	0.518518519	49.3	58.08	79.72222222	13.33333333	0.793650794	NA	NA	NA	NA	NA	NA	NA	NA	NA	NA	80	140	110	130	90	180
96	4	70	2	2	sedentary	3	1	1	0	0	0	1	1	3	43.59	38.06	34.29	58.79	45.1	45.17	61.91468254	10.8	0.704347826	50.7	45.23	74.90079365	10.5	0.7	52.79	51.25	80.13888889	11.4	0.814285714	NA	NA	NA	NA	NA	NA	NA	NA	NA	NA	107	152	140	170	160	170
97	4	86	2	2	sedentary	2	0	1	0	0	0	1	2	3	39.38	31.27	38.96	28.7	34.25	43.26	45.72420635	8	0.579710145	47.25	41.65	70.21825397	7.666666667	0.690690691	NA	NA	NA	NA	NA	NA	NA	NA	NA	NA	NA	NA	NA	NA	NA	86	122	108	158	NA	NA
98	4	83	2	2	sedentary	1	0	0	0	0	0	1	2	3	37	41.22	40.01	36.34	42.57	45.75	28.47222222	0.9	0.061363636	56.21	47.59	79.98015873	1.5	0.104651163	NA	NA	NA	NA	NA	NA	NA	NA	NA	NA	NA	NA	NA	NA	NA	46	98	78	158	NA	NA
99	4	73	1	2	sedentary	1	0	1	0	0	3	2	1	3	37.26	36	34.52	34.65	32.49	36.37	28.75	NA	NA	45.26	66.77	83.45238095	10.8	0.45	NA	NA	NA	NA	NA	NA	NA	NA	NA	NA	NA	NA	NA	NA	NA	NA	NA	90	NA	NA	NA
100	4	63	2	2	sedentary	2	0	1	0	0	1	1	2	7	46.57	36.95	40.75	39.17	37.02	40.92	30.20833333	3.3	0.176785714	42.28	57.13	51.31944444	NA	NA	NA	NA	NA	NA	NA	NA	NA	NA	NA	NA	NA	NA	NA	NA	NA	70	120	NA	NA	NA	NA
101	2	83	2	5	active	1	0	1	0	0	0	2	2	3	40.56	45.6	29.28	58.29	35.18	59.3	54.6031746	4.5	0.221311475	57.48	50.66	81.66666667	13.2	0.842553191	NA	NA	NA	NA	NA	63.05	27.79	89.58333333	16.2	0.934615385	58.51	49.11	100	16.5	0.978333333	54	150	105	180	NA	NA
102	1	70	2	5	sedentary	1	0	0	0	1	3	4	1	3	24.72	62.21	32.94	68.61	35.61	62.42	73.7202381	13.8	0.828	36.29	66.7	95.55555556	17.1	0.869491525	28.25	61.47	94.31	NA	NA	19.45	59.61	91.92460318	15.9	0.935294118	30.67	65.36	95.83333333	21	0.996666667	109	185	105	180	NA	NA
103	4	65	2	5	active	1	0	0	0	0	0	3	1	3	40.17	57.63	45.79	54.19	36.02	54.63	65.84325397	2	0.116959064	56.09	54.22	73.60119048	5.666666667	0.325670498	52	52.11	98.05555556	15.66666667	0.815972222	56.59	55.02	99.16666667	17	0.899470899	54.21	50.83	94.84126984	22	0.983	40	90	58	140	100	160
104	3	84	2	5	sedentary	3	0	0	0	0	3	5	1	3	57.14	62.51	47.58	66.38	55.09	60.16	78.67063492	2.4	0.09	55.16	59.45	94.72222222	8.4	0.406451613	58.29	59.04	95.41666667	15.3	0.819642857	56.69	61.8	95.13888889	16.2	0.736363636	47.8	56.79	77.98611111	16.8	0.914666667	33	135	70	155	123	180
105	4	87	2	5	sedentary	2	0	0	0	0	3	2	1	2	42.83	62.92	51.18	60.71	52.61	58.46	84.19642857	5	0.438596491	55.22	57.11	81.18055556	3	0.322580645	50.77	58.55	80.23809524	7	0.804597701	57.85	58.33	98.95833333	9	0.731707317	NA	NA	NA	NA	NA	92	155	81	140	87	150
106	4	70	2	5	active	2	0	1	0	0	3	4	2	2	35.7	62.47	32.53	63.34	44	60.91	46.10119048	10	0.505050505	52.13	59.21	89.70238095	16	0.740740741	55.92	59.51	98.33333333	15.66666667	0.932539683	56.78	60.04	98.95833333	18.66666667	1.054613936	54.98	54.04	91.50793651	20	0.99	72	160	124	170	118	180
107	3	65	2	5	active	2	0	0	0	0	3	3	2	3	28.64	62.98	39.52	65.6	56.78	60.89	92.61904762	7.666666667	0.350076104	58.92	61.54	100	16.66666667	0.854700855	59.01	62.28	100	24.66666667	0.913580247	58.92	61.54	100	27.33333333	1.035353535	58.92	61.54	NA	NA	NA	95	160	105	180	110	180
108	1	67	2	5	active	0	0	0	0	0	0	6	3	3	46.72	56.79	45.34	52.54	46.62	58.41	57.44047619	1.5	0.063380282	57.75	58.58	97.20238095	16.8	0.672	60.26	59.54	99.16666667	23.4	0.866666667	60.79	57.44	100	25.2	1.064788732	63.09	50.5	99.70238095	24.6	0.986	40	75	124	165	124	170
109	4	86	2	5	sedentary	6	0	1	0	0	3	4	1	3	24.29	60.92	25.68	47.36	27.96	55.65	60.55555556	6	0.322580645	30.01	54.25	75.69444444	8	0.416666667	NA	NA	NA	NA	NA	NA	NA	NA	NA	NA	NA	NA	NA	NA	NA	75	130	68	132	NA	NA
110	3	73	2	5	active	5	0	0	0	0	3	2	NA	3	45.25	52.69	37.07	55.33	41.56	54.88	38.01587302	7.333333333	0.325925926	51.39	58.43	65.08928571	12.33333333	0.632478632	52.05	57.32	73.75	16.66666667	0.782472613	53.29	57.56	90.55555556	18	0.9375	49.79	56.8	90	14	0.993	48	155	117	180	122	180
111	1	60	2	5	active	4	0	0	0	0	3	6	3	1	42.25	59.83	35.5	52.7	41.91	57.49	71.65674603	10.2	0.336263736	52.22	57.46	86.4484127	18.9	0.637078652	61.64	35.02	94.78174603	26.4	0.792	47.3	53.31	87.32142857	25.5	0.840659341	49.36	45.35	78.21428571	17.7	1.010333333	75	160	128	180	122	180
112	2	65	2	5	active	0	0	0	0	0	0	5	NA	2	43.2	56.96	47.53	56.78	47.01	58.8	83.9484127	5.333333333	0.261437908	54.18	57.25	92.75793651	17	0.776255708	58.29	59.04	98.47222222	18.66666667	0.942760943	51.39	60	99.58333333	20	0.995024876	59.68	41.74	100	11.66666667	1.002666667	0	150	104	180	127	180
113	2	62	2	5	active	5	1	1	0	0	1	4	2	4	12.99	68.36	13.8	74.5	13.8	74.5	49.38492064	10.8	0.395121951	42.61	61.58	67.77777778	14.4	0.526829268	35.68	64.37	78.13492064	15.3	0.665217391	30.7	68.8	77.8968254	10.8	0.704347826	43.54	66.55	94.58333333	11.4	0.977333333	NA	160	104	170	112	170
114	2	68	2	5	sedentary	5	0	1	0	1	1	2	2	3	31.56	43.38	31.5	56.42	35.83	40.32	20.52579365	2	0.114942529	NA	NA	33.77976191	NA	NA	NA	NA	NA	NA	NA	NA	NA	NA	NA	NA	38.33	35.58	47.53968254	8	0.969	NA	120	NA	NA	NA	NA
115	1	68	2	5	sedentary	7	1	0	0	1	0	2	2	3	30.6	40.72	33.09	26.39	34.64	30.82	29.6031746	3.333333333	0.277777778	25.98	40.1	26.21031746	6.666666667	0.37037037	19.11	60.52	25.81349206	9	0.5	16.75	69.46	33.69047619	0	0	32	53.65	73.83928571	1.5	0.925	69	135	95	160	75	140
116	4	76	2	4	sedentary	8	0	1	1	0	3	5	2	3	35.2	47.13	26.7	64.69	28.09	58.8	47.38095238	2	0.111111111	41.03	58.85	81.72619048	2	0.229885057	41.46	61.73	74.7718254	3	0.357142857	45.95	53.74	81.29960318	5.666666667	0.674603175	44.66	51.83	90.35714286	9.666666667	0.952666667	66	90	104	160	107	175
117	1	64	2	4	active	4	0	0	0	0	1	4	2	7	37.48	24.25	42.29	57.97	56.49	32.1	48.29365079	1.8	0.317647059	50.54	28.39	73.87896825	11.7	0.688235294	48.77	48.9	99.10714286	6.9	1.035	50.98	50.62	78.86904762	9.9	1.142307692	NA	NA	NA	NA	NA	84	145	97	165	104	165
118	4	95	2	5	sedentary	1	0	1	0	0	0	4	2	7	45.08	58.53	38.88	56.65	48.23	59.48	53.14484127	6.333333333	0.458937198	56.59	58.5	79.91071429	10.33333333	0.662393162	53.8	53.42	75.40674603	9.666666667	0.671296296	57.08	59.36	98.95833333	13	0.921985816	57.8	53.23	93.80952381	15	1.018	91	150	107	148	115	159
119	4	59	2	5	active	1	0	0	0	0	0	4	3	7	49.65	60.13	42.49	66.82	51.51	61.79	86.81547619	12.9	0.460714286	55.97	63.42	84.33531746	14.7	0.580263158	58.66	62.3	92.98611111	18.9	0.675	59.01	62.28	99.58333333	22.8	0.795348837	59.28	60.93	98.88888889	21.3	0.946333333	90	80	105	110	120	140
120	4	61	2	5	active	1	0	0	0	0	0	6	3	3	49.23	55.86	48.13	61.98	48.38	61.24	36.55753968	NA	NA	51.66	60.23	80.02976191	7.333333333	0.224260958	59.54	56.62	95.97222222	12.66666667	0.418041804	59.04	57.4	98.33333333	21	0.636363636	58.95	56.66	100	24.66666667	0.916666667	NA	69	75	96	101	112
121	2	68	2	5	active	6	0	0	0	1	3	3	2	3	25.39	64.15	22.35	53.02	30.81	60.6	46.11111111	NA	NA	52.23	62.51	80.44642857	7.8	0.36	52.05	63.67	95.3968254	12.3	0.550746269	51.07	63.42	91.92460318	20.4	0.838356164	45.78	64.94	88.75	21.9	0.982333333	NA	118	80	141	115	150
122	1	72	1	5	active	5	1	1	1	0	3	4	2	3	26.86	54.2	32.24	51.1	46.38	58.23	51.90476191	5.1	0.120472441	42.95	64.45	75.38690476	13.8	0.306666667	48.7	62.91	93.61111111	27.6	0.613333333	52.17	62.61	99.16666667	36.6	0.831818182	57.47	62.37	93.95833333	40.2	0.908666667	66	87	92	109	115	135
123	3	70	2	5	sedentary	5	0	1	0	0	3	4	2	3	24.7	47.29	29.68	44.93	25.38	58.12	34.41468254	5.7	0.211111111	42.46	58.77	79.31547619	15	0.511363636	30.02	64.24	86.99404762	17.4	0.586516854	35.69	57.99	79.63293651	21	0.724137931	29.91	44.7	73.36309524	18	0.94	80	115	135	148	135	145
124	3	58	2	5	sedentary	0	0	0	0	0	0	4	3	1	29.03	37.67	41.88	44.5	37.86	30.83	25	2.666666667	0.143369176	41.43	53.03	44.94047619	6	0.357142857	30.81	62.05	75	NA	NA	NA	NA	NA	NA	NA	NA	NA	NA	NA	NA	80	115	115	148	NA	NA
125	4	73	1	5	sedentary	5	1	1	0	0	3	2	2	3	20.8	41.51	25.4	22.99	25.21	35.88	29.98015873	11	0.342679128	27.02	20.08	42.78769841	11.33333333	0.363247863	25.28	29.14	79.8015873	15.33333333	0.54958184	NA	NA	NA	NA	NA	NA	NA	NA	NA	NA	55	109	89	101	90	106
126	4	62	2	4	active	4	1	1	0	0	0	4	2	3	16.22	75.73	45.52	19.15	38.94	54.08	31.66666667	NA	NA	34.11	69.08	41.34920635	8.4	0.406451613	NA	NA	NA	NA	NA	NA	NA	NA	NA	NA	NA	NA	NA	NA	NA	70	130	100	160	NA	NA
127	2	61	2	5	active	7	0	1	0	0	0	1	1	3	20.67	38.18	32.6	39.83	32.16	27.7	14.08730159	NA	NA	32.79	51.39	32.67857143	2.4	0.116129032	34.86	46.11	37.60912698	14.1	0.571621622	39.84	53.5	72.73809524	12.6	0.7	34.89	48.16	68.49206349	14.4	0.930666667	NA	120	55	115	135	135
128	4	88	2	5	sedentary	6	0	1	0	0	3	4	2	3	17.98	70.3	21.65	64.37	21.07	71.27	45.29761905	2	0.12	25.65	52.66	64.53373016	3.333333333	0.192307692	34.97	64.8	57.84722222	7.333333333	0.44	28.04	67.69	57.23214286	10	0.625	31.21	68.07	73.18452381	10	0.926666667	35	130	75	180	85	160
129	4	61	2	5	active	2	0	1	0	0	0	2	3	1	32.36	61.59	36.27	62.28	42.39	63.16	63.92857143	0.6	0.025714286	55.62	60.48	86.14087302	15.6	0.6	56.76	53.92	89.1	NA	NA	57.39	57.28	90.81	NA	NA	57.48	50.5	96.67	NA	NA	45	70	85	125	NA	NA
130	4	70	1	5	sedentary	1	0	1	0	0	0	2	NA	3	28.89	42.86	44.11	55.48	43.33	50.44	55.36706349	0	0	51.22	59.76	61.04166667	4.666666667	0.176767677	45.44	49.18	46.68650794	11.33333333	0.363247863	NA	NA	NA	NA	NA	NA	NA	NA	NA	NA	40	30	80	85	85	120
131	4	61	2	5	active	1	0	1	0	0	3	4	2	1	34.26	60.93	57.22	58.84	49.59	60.63	23.33333333	0	0	56.86	57.76	81.93452381	1.8	0.087096774	NA	NA	NA	NA	NA	54.52	61.62	79.44	NA	NA	NA	NA	NA	NA	NA	23	170	82	135	NA	NA
132	4	71	2	5	active	2	0	0	0	0	3	5	2	1	48.95	65.72	49.01	64.21	57.82	62.35	85.2281746	6.6	0.366666667	54.43	63.52	96.04166667	10.2	0.493548387	54.13	63.11	96.25	NA	NA	57.47	62.37	99.17	NA	NA	52.05	63.67	99.17	NA	NA	45	125	85	180	NA	NA
133	1	83	2	5	sedentary	3	0	0	0	0	3	5	NA	3	35.92	50.49	40.04	55.93	54.99	49.69	54.55357143	7.8	0.45	54.03	58.04	80.68452381	15.6	0.709090909	47.62	62.72	86.45833333	18	0.818181818	49.46	62.67	91.46825397	18	0.870967742	44.82	63.47	97.87698413	5.4	0.994	80	155	105	175	105	160
134	1	60	2	5	sedentary	11	0	1	1	1	3	2	2	4	24.11	20.62	29.63	22.95	36.77	36.16	55.78373016	9.333333333	0.536398467	33.35	31.81	58.99801587	12.66666667	0.727969349	47.62	62.72	67.06349206	16	0.952380952	33.43	25.37	51.66666667	14.66666667	0.842911877	25.37	30.24	31.17	14.66666667	0.972666667	75	170	105	180	120	150
135	2	64	2	4	active	4	0	1	0	0	3	1	2	4	50.99	32.2	46.03	25.17	40.96	32.55	39.21626984	1.333333333	0.055555556	49.06	36.3	41.39880952	10.66666667	0.49382716	49.31	32.71	51.37896825	18	0.731707317	42.45	37.97	52.68849206	19.33333333	0.870870871	41.65	31.37	42.99603175	2	0.99	NA	175	90	154	120	160
136	4	70	2	5	sedentary	1	0	1	0	0	3	1	NA	3	31.25	70.3	54.23	49.71	35.31	66.81	31.66666667	0	0	47.81	57.18	54.13690476	1	0.196078431	42.26	64.32	51.74603175	1.333333333	0.37037037	37.94	47.78	24.29	NA	NA	28.64	54.49	73.33333333	NA	NA	30	175	90	180	105	160
137	4	83	2	4	active	10	0	1	1	0	3	2	1	3	29.19	31.87	24.23	46.9	34.13	52.13	21.54761905	0	0	39.92	66.67	22.55952381	0	0	28.42	52.07	42.38095238	0	0	33.04	64.6	24.39484127	1.2	0.9	19.89	55.79	18.92857143	10.8	0.928	35	95	70	135	95	170
138	4	64	1	5	active	4	0	0	0	0	1	4	2	3	36.67	53.4	40.19	45.82	45.09	50.37	47.00396825	1	0.12345679	51.71	52.49	74.76190476	3.333333333	0.185185185	52.31	49.76	49.86111111	6.333333333	1.241830065	NA	NA	NA	NA	NA	NA	NA	NA	NA	NA	55	60	85	130	80	170
139	1	73	2	5	sedentary	4	0	1	0	0	3	1	2	3	46.74	62.19	45.73	54.79	49.63	61.6	61.09126984	1	0.476190476	51.66	64.23	91.36904762	2.333333333	0.432098765	48.74	64.43	97.63888889	2	0.444444444	53.11	60.32	99.16666667	NA	NA	47.61	59.37	100	19.33333333	1.007333333	60	170	120	180	90	180
140	1	64	2	5	active	2	1	0	0	0	0	5	2	1	33.05	52.82	36.44	49.36	33.06	55.71	63.33333333	1	0.333333333	42.76	59.79	78.39285714	1.666666667	0.617283951	47.49	56.81	98.57142857	1	0.37037037	47.52	57.18	94.24603175	16.33333333	0.892531876	NA	NA	NA	NA	NA	105	165	110	180	130	180
141	4	78	2	5	active	4	0	1	0	0	3	4	2	3	41.08	33.03	47.8	51.93	49.83	47.28	31.875	7.666666667	0.387205387	60.3	53.68	77.77777778	9.333333333	0.409356725	57.35	57.73	90.69444444	13.33333333	0.608828006	56.33	60.18	86.11111111	22	0.833333333	58.32	55.68	87.98611111	11.33333333	0.933333333	40	90	75	130	60	130
142	4	85	1	4	active	3	0	1	0	0	3	1	2	3	40.23	47.47	44.44	49.5	44.34	60.5	43.81944444	NA	NA	41.79	45.64	71.63690476	9	0.257142857	NA	NA	NA	NA	NA	NA	NA	NA	NA	NA	NA	NA	NA	NA	NA	100	145	110	135	NA	NA
143	3	62	2	4	active	4	0	1	0	1	1	2	NA	3	47.3	31.06	35.62	11.79	42.68	21.02	31.25	10	0.438596491	NA	NA	NA	NA	NA	NA	NA	NA	NA	NA	NA	NA	NA	NA	NA	NA	NA	NA	NA	NA	10	40	NA	NA	NA	NA
144	4	69	2	3	sedentary	3	0	0	0	0	0	5	3	3	51.41	39.73	39.81	52.29	38.11	62.79	30.04960318	2	0.101010101	45.53	50.4	57.1031746	6.333333333	0.324786325	50.14	52.46	68.81944444	12.33333333	0.555555556	50.98	54.94	77.85714286	14.66666667	0.763888889	NA	NA	NA	NA	NA	20	110	95	138	115	155
145	4	72	2	4	sedentary	8	1	1	1	0	0	2	NA	3	31.22	47.12	30.13	49.21	24.24	70.02	38.89880952	0	0	19.41	63.19	51.20039683	3.6	0.372413793	34.9	69.54	67.35119048	2.7	0.2025	46.31	64.97	88.98809524	9.9	0.61875	NA	NA	NA	NA	NA	35	85	60	115	70	140
146	4	78	2	5	active	4	0	0	0	0	3	4	2	3	34.73	38.46	37.4	40.63	43.06	49.16	40.78373016	1.333333333	0.12012012	56.55	54.48	51.07142857	3	0.181818182	NA	NA	NA	NA	NA	NA	NA	NA	NA	NA	NA	NA	NA	NA	NA	21	110	30	155	NA	NA
147	2	68	2	5	sedentary	9	1	1	0	0	3	4	2	2	36.56	67.82	27.15	68.83	31.34	63.99	32.74801587	4	0.18018018	35.45	40.2	75.50595238	10	0.709219858	34.75	60.46	79.28571429	11.66666667	0.694444444	44.86	63.4	95.53571429	13.33333333	0.793650794	34.16	65.86	93.45238095	7	1.004	10	20	80	135	40	165
148	1	80	2	5	active	4	0	1	0	0	3	5	3	3	33.72	52.88	45.1	68.16	46.86	67.37	83.57142857	7.5	0.5	47.99	51.38	99.16666667	15.9	0.581707317	59.01	62.28	100	19.2	0.757894737	61.5	56.81	99.16666667	19.8	0.958064516	58.83	60.81	100	5.4	0.990666667	40	160	150	140	145	160
149	3	61	2	5	active	4	0	1	0	0	0	5	3	1	30.8	37.65	30.1	50.32	47.28	46.34	71.98412698	6.6	0.44	48.85	51.07	74.10714286	9.6	0.533333333	55.1	49.96	96.36904762	13.5	0.723214286	NA	NA	NA	NA	NA	56.34	50.25	95.77380952	24.3	0.993	20	85	105	110	75	115
150	1	67	2	5	sedentary	1	0	1	0	0	0	5	3	1	46.48	54.96	35.9	68.82	49.73	62.76	58.37301587	11.66666667	0.540123457	52.26	62.85	82.59920635	18.66666667	0.942760943	NA	NA	NA	NA	NA	NA	NA	NA	NA	NA	NA	NA	NA	NA	NA	50	150	83	160	NA	NA
151	4	91	2	5	active	5	0	0	0	0	0	5	3	3	34.16	31.7	29.94	65.18	43.02	37.43	62.77777778	4.666666667	0.353535354	34.83	49.81	41.8452381	4.333333333	0.314009662	NA	NA	NA	NA	NA	35.95	54.19	46.0515873	31.33333333	0.877684407	36.47	42.82	66.60714286	12	0.958	55	125	35	160	NA	NA
152	2	75	2	5	active	4	0	0	0	0	0	5	3	3	32.3	72.61	47.67	67.11	49.28	48.22	70.31746032	12	0.512820513	42.54	42.66	75.97222222	19.33333333	0.826210826	48.14	54.51	90	21.33333333	0.911680912	43.3	53.64	78.33	NA	NA	44.68	56.27	70.42	NA	NA	40	140	140	160	135	160
153	4	63	2	5	sedentary	4	0	0	0	1	2	2	2	4	18.95	50.94	52.09	36.95	40.5	34.96	50.06944444	5	0.347222222	NA	NA	NA	NA	NA	NA	NA	NA	NA	NA	NA	NA	NA	NA	NA	NA	NA	NA	NA	NA	40	110	NA	NA	NA	NA
154	2	80	2	5	active	5	0	1	0	0	0	2	2	3	25.34	55.87	24.44	37.34	37.58	50	53.58134921	8.666666667	0.498084291	49.85	55.91	84.07738095	12	0.769230769	48.27	55.7	85.11904762	14	0.833333333	43.86	63.92	100	13.33333333	0.925925926	38.52	44.29	100	NA	NA	55	160	65	160	115	160
155	1	65	2	5	active	7	0	1	0	0	0	4	2	7	29.56	22.59	36.22	36.87	39.29	43.62	55.95238095	5.333333333	0.317460317	31.46	36.61	68.53174603	8.666666667	0.515873016	40.37	40.37	55.07936508	14.33333333	0.99537037	44.22	42.25	82.16269841	14	0.752688172	NA	NA	NA	NA	NA	50	140	90	160	120	160
156	3	61	2	5	active	0	0	0	0	0	0	4	2	1	44.51	62.55	56.34	62.45	59.01	62.28	89.72222222	20	0.740740741	59.01	62.28	59.16666667	36	0.662983425	59.01	62.28	74.7718254	18	0.731707317	NA	NA	NA	NA	NA	NA	NA	NA	NA	NA	100	170	90	160	90	160
157	2	62	2	4	sedentary	3	0	0	0	0	0	4	3	1	26.1	55.41	30.56	38.44	24.75	49.52	25.27777778	0	0	32.86	43.15	34.24603175	4.8	0.153191489	41.9	45.09	57.95634921	7.8	0.365625	49.84	48.67	83.22420635	10.2	0.3	45.5	55.35	87.04365079	21.3	0.849666667	90	0	40	70	100	165
158	1	62	2	5	sedentary	0	0	0	0	0	1	2	2	3	34.17	48.1	54.14	33.66	37.25	44.78	55	15	0.703125	NA	NA	NA	NA	NA	58.65	55.79	100	21	0.583333333	57.61	59.98	99.58333333	25.2	0.72	NA	NA	NA	NA	NA	60	125	NA	NA	105	165
159	3	64	2	5	active	4	0	1	0	0	1	2	2	3	38.06	28.92	38.73	34.18	39.71	34.46	72.79761905	6.6	0.319354839	39.01	46.46	58.90873016	9.6	0.514285714	50.84	38.57	67.94642857	14.4	0.72	57.87	33.67	79.40476191	22.5	0.865384615	66.3	25.55	95.83333333	21.9	1.022333333	40	140	60	150	90	175
160	1	69	2	NA	sedentary	NA	NA	NA	NA	NA	NA	NA	NA	3	31.88	33.98	30.26	37.17	NA	NA	NA	NA	NA	41.24	29.34	57.5	10.8	0.675	NA	NA	NA	NA	NA	NA	NA	NA	NA	NA	NA	NA	NA	NA	NA	NA	NA	90	120	NA	NA
161	3	67	2	5	sedentary	2	0	0	0	0	0	4	2	3	48.16	58.15	33.18	60.13	36.67	48.27	43.76984127	0	0	41.2	59.92	55.61507937	2.7	0.2025	NA	NA	96.50793651	9	0.675	54.79	58.93	95.53571429	12.6	0.9	57.22	58.84	100	17.1	0.974333333	55	50	105	165	135	180
162	4	79	2	5	sedentary	1	1	0	0	0	0	4	2	3	38.91	69.13	52.32	62.72	38.74	70.33	57.48015873	0	0	59.01	62.28	68.57142857	5	0.297619048	NA	NA	NA	NA	NA	NA	NA	NA	NA	NA	NA	NA	NA	NA	NA	97	105	90	105	NA	NA
163	2	69	2	5	sedentary	4	0	0	0	0	0	1	2	1	29.6	31.58	43.08	30.47	NA	NA	NA	NA	NA	51.64	30.34	85.25793651	18.66666667	0.81871345	33.02	39.51	86.66666667	23.33333333	0.883838384	NA	NA	NA	NA	NA	NA	NA	NA	NA	NA	NA	NA	50	150	70	160
164	4	92	2	6	sedentary	1	0	0	0	0	3	4	2	3	32.71	61.42	24.33	65.99	39.53	64.1	49.04761905	NA	NA	38.06	56.31	63.73015873	NA	NA	53.7	52.45	65.83333333	25	0.793650794	39.69	63.92	64.375	15	0.862068966	NA	NA	NA	NA	NA	75	120	NA	NA	80	150
165	1	70	2	5	active	4	0	0	0	0	0	6	3	1	36.97	41.56	39.35	46.6	48.16	48	53.66071429	6	0.555555556	57.23	46.16	89.42460318	14	0.729166667	47.9	54.73	84.98015873	21	0.972222222	44.41	51.78	91.60714286	24	1.081081081	NA	NA	NA	NA	NA	45	170	90	180	130	185
166	1	74	2	5	sedentary	3	0	1	0	0	3	3	2	3	28.04	19.57	30.25	34.87	28.71	33.24	32.5	1.8	0.15	29.81	35.99	72.17261905	9.9	0.606122449	31.31	37.77	59.16666667	18.6	0.845454545	26.92	40.45	51.14087302	11.7	0.8775	NA	NA	NA	NA	NA	60	150	108	180	112	0
167	2	74	1	5	active	0	0	0	0	0	3	1	2	3	44.69	40.14	30.45	66.19	40.31	57.04	43.21428571	2	0.048309179	48.93	62.22	79.28571429	17.33333333	0.465949821	NA	NA	NA	NA	NA	NA	NA	NA	NA	NA	NA	NA	NA	NA	NA	NA	NA	55	150	NA	NA
168	2	85	2	5	sedentary	2	1	0	0	0	0	2	2	3	32.95	50.84	40.86	67.62	56.54	52.79	69.31547619	10.8	0.589090909	58.65	59.34	93.31349206	14.4	0.881632653	35.33	68.27	92.08333333	17.4	1.535294118	44.36	67.33	89.00793651	18	1.285714286	NA	NA	NA	NA	NA	85	180	110	180	110	180
169	3	62	2	5	sedentary	7	0	0	0	0	0	3	2	3	32.73	27.34	23.34	48.69	17.87	59.22	34.24603175	6	0.428571429	30.54	48.89	73.70039683	12.9	0.63442623	21.92	53.14	69.04761905	12	0.444444444	25.86	44.46	83.46230159	21	0.759036145	NA	NA	NA	NA	NA	90	160	90	165	90	150
170	3	60	2	5	active	2	0	0	0	0	3	5	3	2	37.14	58.13	39.83	62.7	50.83	64.35	64.61309524	9	0.454545455	54.72	60.96	79.02777778	12.66666667	0.620915033	55.92	62.5	85.34722222	20	0.793650794	59.3	56.64	90.28	NA	NA	NA	NA	NA	NA	NA	73	158	94	160	100	170
171	1	63	1	5	sedentary	3	1	1	0	0	0	5	1	7	26.12	70.55	30.1	61.19	38.97	67.09	34.43452381	18.66666667	0.565656566	35.6	67.22	48.60119048	25.66666667	0.725047081	34.21	62.12	28.90873016	25.33333333	0.811965812	27.68	68.09	40.49603175	33.33333333	0.957854406	27.68	68.09	41.33	NA	NA	98	170	105	170	112	174
172	2	60	2	5	sedentary	3	0	1	0	0	0	6	3	2	53.31	53.6	48.51	50.37	51.29	53.31	39.43452381	5.333333333	0.355555556	54.36	47.64	42.80753968	12	0.606060606	NA	NA	NA	NA	NA	NA	NA	NA	NA	NA	NA	NA	NA	NA	NA	12	140	60	160	NA	NA
173	3	61	2	5	active	2	0	1	0	0	0	5	3	1	26.67	60.66	43.01	54.37	46.09	59.35	66.45833333	8.666666667	0.380116959	51.86	52.97	77.22222222	14	0.648148148	56.39	56.2	89.56349206	19	0.711610487	55.27	51.48	94.84126984	20	0.793650794	49.21	53.83	95.23809524	20.66666667	0.957666667	60	180	90	115	95	160
174	4	86	2	5	sedentary	8	1	1	0	0	3	1	2	3	26.43	46.21	28.3	27.77	28.49	39.78	31.32936508	NA	NA	29.1	42.88	49.3452381	13.5	0.578571429	27.65	43.68	54.36507937	25.5	0.62704918	43.67	48.75	87.88690476	6	0.9	26.81	49.52	NA	NA	NA	60	170	150	180	105	175
175	2	62	2	5	active	1	0	0	0	0	3	4	2	1	30.89	39.12	30.57	48.21	39.7	44.52	33.24404762	1	0.070921986	50.5	56.56	74.79166667	4.333333333	0.37037037	51.44	45.71	43.51190476	8.666666667	0.555555556	58.02	59.46	96.25	8	0.740740741	40.42	59.75	60.99206349	4.666666667	0.932666667	65	140	100	155	130	155
176	1	64	2	4	sedentary	3	0	0	0	0	1	2	2	3	18.71	33.33	24.52	30.78	35.57	29.83	28.02579365	2.4	0.257142857	NA	NA	NA	NA	NA	23.29	45.89	54.87103175	4.8	0.72	31.38	20.03	76.27976191	7.8	1.114285714	NA	NA	NA	NA	NA	80	175	NA	NA	55	130
177	4	81	1	2	active	6	0	1	0	0	0	6	3	2	25.85	49.31	40.55	35.8	38.21	58.03	54.65277778	6	0.172413793	49.02	60.91	75.20833333	15.33333333	0.468909276	48.44	55.74	89.26587302	19.33333333	0.585858586	43.66	53.63	89.30555556	18	0.566037736	53.32	56.11	95.37698413	22	0.95	80	130	90	140	75	170
178	3	75	2	5	active	6	1	1	0	0	3	1	2	3	45.39	50.37	38.98	25.78	44.77	51.28	48.92857143	9.6	0.411428571	60.16	54.08	91.78571429	15.6	1.231578947	47.24	48.27	58.7202381	18.6	0.871875	46.8	61.98	83.71031746	18.6	0.797142857	53.23	54.82	93.86904762	23.4	0.967333333	40	160	100	160	100	150
179	1	67	1	2	active	5	1	0	0	0	0	6	3	3	38.02	53.6	28.9	26.8	29.1	45.33	25.45634921	6	0.21686747	32.02	58.79	55.63492064	14.4	0.526829268	31.96	51.41	53.29365079	22.8	0.684	29.01	56.69	74.07738095	26.7	0.85212766	25.25	57.91	73.02579365	24.9	0.925666667	105	165	80	135	85	145
180	3	66	2	5	active	4	0	0	0	1	1	4	3	2	40.39	28.36	40.76	46.02	44.16	42.29	35.71428571	NA	NA	52.05	47.24	68.13492064	10.66666667	0.335429769	58.82	47.14	75.53	NA	NA	NA	NA	NA	NA	NA	56.51	32.1	66.51	NA	NA	NA	NA	100	140	NA	NA
181	2	65	2	5	sedentary	3	0	0	0	0	0	6	3	1	58.57	61.56	40.29	61.58	37.51	61.44	39.76190476	3.6	0.135	42.13	66.68	62.41071429	9.6	0.327272727	49.3	62.67	81.38888889	18.6	0.6975	57.91	59.54	97.77777778	20.1	0.783116883	57.31	59.57	100	22.8	0.968	25	155	65	175	95	170
182	3	60	1	5	active	5	0	1	0	0	0	6	3	3	20.86	61.97	26.29	63.67	23.43	58.92	26.99404762	3.6	0.15	28.92	58.85	54.45436508	6.6	0.44	23.21	60.43	53.3531746	19.2	0.96	18.39	57.28	77.11309524	20.4	0.927272727	NA	NA	95.07936508	26.7	0.990333333	50	175	65	130	80	180
183	4	97	2	5	sedentary	4	0	1	0	0	0	2	2	3	23.98	55.33	NA	NA	NA	NA	19.91666667	NA	NA	24.51	63.24	50.60515873	2.333333333	0.259259259	24.82	67.95	67.98611111	4	0.266666667	31.13	66.72	58.51	NA	NA	36.27	26.87	89.94	NA	NA	NA	NA	15	75	100	160
184	2	88	1	5	sedentary	3	0	0	0	0	0	6	NA	1	34.31	68.43	25.41	67.32	44.99	60.98	59.41468254	NA	NA	45.31	63.35	74.58333333	4.666666667	0.25	44.24	59.43	66.43849206	7.333333333	0.379310345	42.06	58.05	73.88888889	7.333333333	0.407407407	46.77	44.7	79.07738095	3.333333333	0.84	80	NA	85	180	60	170
185	2	59	2	5	active	2	0	0	0	0	3	6	2	3	30.37	21.67	32.74	23.94	34.8	23	12.01388889	NA	NA	39.07	53.24	44.66269841	10	0.411522634	40.25	47.71	57.04365079	20	0.757575758	40.8	47.15	68.03571429	25.33333333	0.95959596	51.27	54.21	95.18849206	24	0.988	NA	NA	75	175	112	170
186	1	69	1	5	sedentary	4	0	1	0	0	3	6	3	3	34.98	58.79	44.3	35.72	47.25	57.4	58.24404762	12.6	0.253691275	57.37	56.45	69.48412698	19.8	0.4125	47.16	58.53	69.22619048	27.3	0.557142857	45.88	48.21	63.92857143	31.8	0.588888889	52.66	42.25	68.57142857	36	0.846666667	114	139	105	125	90	165
187	1	61	2	5	sedentary	4	0	1	0	0	3	2	3	1	38.39	15.79	38.29	20.27	53.55	41.15	42.5	5.333333333	0.296296296	53.2	58.09	94.72222222	14.66666667	0.698412698	56.11	56.62	100	18	0.909090909	44.69	62.62	94.40476191	21.33333333	1.22605364	36.48	56.59	99.16666667	18	0.994	90	175	105	180	108	180
188	4	79	2	5	sedentary	3	0	0	0	0	3	5	3	3	58.42	21.14	NA	NA	43.89	61.23	21.66666667	6.666666667	0.526315789	46.85	58.82	92.77777778	8	0.705882353	49.31	59.71	100	7.333333333	0.785714286	50.53	59.87	95.83333333	9.666666667	1.074074074	NA	NA	NA	NA	NA	65	170	65	175	75	160
189	3	60	2	5	active	5	0	1	0	0	3	4	2	NA	56.11	51.96	NA	NA	NA	NA	NA	NA	NA	47.82	37.14	63.33333333	2.666666667	0.177777778	NA	NA	NA	NA	NA	NA	NA	NA	NA	NA	NA	NA	NA	NA	NA	66	147	65	150	NA	NA
190	2	62	2	5	active	8	0	0	0	1	3	5	3	1	NA	NA	42.92	39.28	43.24	53.47	51.00198413	4	0.208333333	43.71	56.03	59.13690476	8	0.329218107	NA	NA	NA	NA	NA	NA	NA	NA	20.66666667	0.930930931	NA	NA	NA	NA	NA	45	160	45	100	NA	NA
191	4	93	1	5	sedentary	5	0	0	0	0	0	6	2	2	33.1	42.37	29.57	48.41	27.08	66.11	60.56547619	3.3	0.235714286	34.33	59.33	50.66666667	5.7	0.475	16.01	65.15	76.77579365	8.4	0.663157895	35.55	60.5	78.47222222	9.3	0.775	37.56	48.14	84.76	NA	NA	30	50	25	45	78	180
192	3	61	2	5	active	1	0	0	0	0	0	2	3	7	58.66	62.3	30.89	66.05	43.21	64.37	57.0734127	NA	NA	52.11	65.01	85.87301587	10.2	0.588461538	55.32	63.03	91.23015873	22.8	0.855	58.66	62.3	92.75793651	24	0.9	56.28	62.45	96.94444444	22.8	0.974666667	39	160	105	180	117	180
193	1	61	2	5	sedentary	6	0	1	0	0	0	2	2	1	32.5	41.71	38.1	55.32	38.92	58.95	60.91269841	6	0.28125	NA	NA	NA	NA	NA	NA	NA	NA	NA	NA	NA	NA	NA	NA	NA	NA	NA	NA	NA	NA	40	35	NA	NA	NA	NA
194	2	73	2	5	sedentary	2	0	1	0	0	3	4	2	3	35.24	64.25	NA	NA	NA	NA	20	NA	NA	53.51	57.67	86.27976191	16.66666667	0.750750751	58.37	55.89	98.86904762	21.33333333	0.935672515	57.39	57.28	98.33333333	16.66666667	0.925925926	55.46	54.59	100	20	0.99	NA	NA	93	170	106	170
195	1	61	1	5	active	1	0	0	0	0	0	6	3	1	39.49	52.99	39.64	55.66	52.98	55.61	77.49007937	22.8	0.645283019	51.83	57.4	86.50793651	30.6	0.834545455	56.5	55.27	95	32.4	0.916981132	48.81	56.93	92.13293651	33.6	0.950943396	54.98	57.12	93.75	35.7	0.990333333	90	180	105	180	105	155
196	4	86	2	5	sedentary	12	1	1	1	0	0	1	2	3	27.97	36.93	NA	NA	27.81	46.98	21.91468254	1.8	0.15	34.4	55.85	43.02579365	6	0.321428571	40.04	45.3	56.0218254	7.2	0.378947368	15.74	53.57	76.53	NA	NA	NA	NA	NA	NA	NA	30	130	60	176	45	175
197	4	81	2	5	sedentary	6	1	1	0	1	0	2	2	3	NA	NA	NA	NA	27.59	63.34	59.22619048	1.8	0.131707317	30.81	61.31	81.11111111	9	0.586956522	31.38	63.88	94.26587302	11.4	0.777272727	33.29	62.14	99.70238095	10.2	0.9	NA	NA	NA	NA	NA	75	135	70	168	95	170
198	4	73	2	5	sedentary	1	0	0	0	0	0	4	NA	3	43.23	44.87	43.99	34.61	36.07	45.14	45.34722222	1.8	0.096428571	45.38	59.24	60.68452381	7.2	0.423529412	42.21	62.65	61.29960318	4.8	0.271698113	45.81	56.94	69.61309524	19.8	0.928125	52.84	52.68	83.79960318	19.2	0.985333333	36	162	75	150	50	130
199	2	67	1	5	active	2	0	1	0	0	3	6	3	3	26.84	41.34	30.85	32.63	32.35	41.79	35.50595238	NA	NA	NA	NA	NA	NA	NA	29.06	47.48	66.66666667	19	0.71969697	29.59	44.55	66.75595238	22	0.894308943	NA	NA	NA	NA	NA	NA	NA	NA	NA	60	130
200	4	64	2	5	active	3	0	0	0	0	0	6	3	3	27.06	51.67	48.36	24.3	NA	NA	NA	NA	NA	NA	NA	NA	NA	NA	52.35	56.05	84.24603175	36	0.8	NA	NA	83.36	NA	NA	48.39	27.14	100	19.2	1.025333333	NA	NA	NA	NA	140	175
201	4	85	2	5	sedentary	5	0	1	0	0	3	1	2	3	31.19	40.12	NA	NA	26.83	65.79	30.03968254	NA	NA	40.03	63.21	69.99007937	4.333333333	0.451388889	NA	NA	NA	NA	NA	NA	NA	NA	NA	NA	NA	NA	NA	NA	NA	NA	NA	70	150	NA	NA
202	1	61	1	5	active	3	0	0	0	0	2	4	3	3	34.23	55.34	35.38	61.87	44.49	61.75	67.22222222	13.2	0.350442478	49.79	61.6	86.00198413	28.5	0.628676471	55.61	57.39	92.32142857	35.4	0.836220472	55.16	56.36	79.58333333	31.8	0.822413793	NA	NA	NA	35.4	0.954	65	140	100	176	100	150
203	3	78	2	5	sedentary	10	1	1	0	0	3	4	2	3	27.04	37.08	37.61	19.73	31.44	37.2	41.38888889	3.333333333	0.264550265	18.84	48.03	82.25198413	NA	NA	20.08	60.67	56.4	NA	NA	12.77	56.24	98.57142857	NA	NA	NA	NA	NA	NA	NA	94	174	NA	NA	NA	NA
204	3	65	2	5	sedentary	6	0	1	0	0	3	2	3	3	29.44	64.18	32.2	63.47	NA	NA	64.18650794	8	0.307692308	48.69	61.69	60.05952381	NA	NA	44.66	64.51	NA	NA	NA	46.17	61.81	87.14285714	24.66666667	1.057142857	48.57	50.92	76.93452381	16	0.92	75	150	NA	NA	NA	NA
205	1	85	2	5	sedentary	3	0	1	0	0	0	4	1	3	27.39	49.5	NA	NA	34.23	63.62	46.74603175	4	0.476190476	43.4	55.39	74.48412698	6	0.666666667	40.74	62.56	95.91269841	8	1.025641026	42.06	59.5	94.68253968	7.666666667	1.419753086	31.93	45.39	96.07142857	NA	NA	75	10	110	176	105	176
206	3	79	2	5	active	3	0	0	0	0	0	4	3	3	33.63	65.73	33.46	58.76	59.1	57.82	74.87103175	4.666666667	0.299145299	57.49	58.94	88.31349206	8	0.533333333	58.44	57.43	96.23015873	11.33333333	0.994152047	58.74	57.84	100	11.33333333	0.821256039	58.92	59.31	99.70238095	13.33333333	1.025333333	50	140	102	174	130	180
207	2	72	2	5	active	3	0	0	0	0	3	4	2	3	46.16	63.81	41.7	63.9	39.28	63.71	20	NA	NA	48.4	62.51	73.49206349	0	0	55.86	60.28	95	10	0.641025641	59.01	62.28	100	14.66666667	0.905349794	59.01	62.28	100	14	0.972	NA	NA	59	109	105	174
208	2	64	2	5	sedentary	4	0	1	0	0	1	5	3	3	59.05	32.48	41.66	41.32	48.13	42.67	90.23809524	19.2	0.757894737	42.87	35.74	91.09126984	21	0.9	45.11	34.58	99.16666667	18.3	0.963157895	NA	NA	NA	19.2	0.9	NA	NA	NA	17.4	0.967333333	84	174	112	180	110	170
209	3	72	1	5	active	1	0	1	0	0	0	4	NA	3	39.99	55.89	51.85	47.84	47.49	63.41	63.19444444	4.8	0.148453608	56.4	63.36	95.83333333	18.6	0.507272727	56.81	58.71	98.86904762	23.4	0.626785714	58.66	62.3	100	23.4	0.605172414	58.42	61.23	100	34.2	0.888666667	60	155	NA	NA	95	180
210	2	64	2	6	sedentary	6	0	1	0	0	0	2	2	2	22.4	41.68	20.94	54.32	26.65	56.08	37.5	2	0.095238095	31.35	57.91	62.0734127	10	0.483091787	28.88	66.09	76.51785714	9.333333333	0.518518519	26.42	67.97	83.38293651	10.66666667	0.683760684	30.61	66.03	89.58333333	18	0.97	70	NA	100	NA	105	145
211	1	69	2	5	sedentary	5	0	0	0	0	3	6	3	3	32.16	68.28	28.47	67.3	30.12	59.23	33.45238095	2	0.111111111	42.66	60.48	52.8968254	1	0.058479532	NA	NA	NA	NA	NA	39.84	62.16	67.57936508	20.66666667	0.615079365	35.96	63.84	71.07142857	17.33333333	0.987333333	80	180	100	161	NA	NA
212	3	60	2	5	sedentary	5	0	0	0	0	0	6	3	2	14.54	50.19	15.61	46.77	23.05	42.98	23.63095238	NA	NA	24.34	34.85	32.78769841	NA	NA	NA	NA	NA	NA	NA	NA	NA	NA	NA	NA	NA	NA	NA	NA	NA	NA	NA	NA	NA	NA	NA
213	3	77	2	2	sedentary	6	0	1	0	0	0	5	1	3	42.61	36.11	NA	NA	30.24	57.86	69.22619048	NA	NA	53.62	54.03	93.88888889	5.333333333	0.555555556	42.9	39.64	73.3531746	8	0.952380952	46.13	37.49	62.12301587	8	0.888888889	50.08	27.11	88.57142857	10	0.998	NA	NA	90	180	105	170
214	2	92	2	5	sedentary	9	0	1	0	0	3	3	2	3	25.61	41.56	NA	NA	28.77	45.46	27.20238095	NA	NA	31	46.98	31.42857143	1.8	0.9	18.89	53.28	67.28174603	7.5	1.022727273	20.56	30.62	61.18055556	10.8	0.925714286	23.83	26.21	42.76785714	5.4	0.947333333	NA	NA	65	155	85	160
215	2	79	1	5	sedentary	12	1	1	1	0	3	5	2	3	23.73	60.07	16.76	57.79	29.16	53.99	28.63095238	0	0	48.63	32.8	64.16666667	13	0.534979424	51.06	47.3	70.22	NA	NA	NA	NA	NA	NA	NA	NA	NA	NA	NA	NA	NA	NA	50	135	NA	NA
216	1	60	2	5	active	5	0	0	0	0	0	4	2	4	17.38	59.54	29.78	19.27	25.02	56.34	46.56746032	9	0.355263158	22.11	56.73	90.51587302	15.6	0.544186047	34.17	50.62	63.11507937	17.4	0.767647059	26.27	36.05	80.95238095	23.4	0.9	34.54	46.93	63.49206349	20.4	0.910666667	60	175	85	175	90	175
217	2	64	2	2	active	1	0	0	0	0	0	2	1	3	25.71	66.7	24.91	50.03	38.44	27.25	7.638888889	NA	NA	32.46	45.01	40.74404762	14.66666667	NA	NA	NA	NA	NA	NA	59.31	59.6	100	NA	NA	57.58	56.59	76.46	NA	NA	NA	NA	80	180	NA	NA
218	4	90	2	5	active	4	0	1	0	0	0	6	2	3	39.59	19.32	NA	NA	NA	28.84	18.36309524	0	0	46.34	28.18	32.7281746	1.333333333	0.088888889	48.37	27.66	39.22619048	1.666666667	0.14619883	46.86	33.98	45.78373016	7.333333333	0.421455939	37.45	35.77	49.04761905	8.666666667	0.966666667	50	95	60	135	110	125
219	3	63	2	5	sedentary	4	0	0	0	0	3	5	3	1	27.77	63.97	32.67	61.7	37.79	64.01	55.73412698	NA	NA	42.44	65.21	76.40873016	12.6	0.510810811	54.87	58.18	92.46031746	16.2	0.656756757	58.8	57.41	96.50793651	22.8	0.834146341	59.01	57.09	98.47222222	23.7	0.963666667	50	180	105	180	110	120
220	1	59	2	5	active	4	0	0	0	0	0	6	3	1	27.4	45.46	31.5	60.4	37.78	63.13	61.71626984	9.333333333	0.317460317	51.39	59.41	93.47222222	28.66666667	0.758377425	51.94	57.97	98.47222222	27	0.775862069	53.85	57.03	100	34.66666667	0.962962963	48.47	58.7	87.5	27.33333333	0.934333333	95	180	125	160	110	135
221	2	80	2	5	sedentary	5	1	1	0	0	3	2	2	3	28.52	43.51	25.04	32.8	26.43	40.61	12.67857143	NA	NA	39.2	39.9	80.5952381	7.2	0.583783784	41.96	57.97	90.17857143	10.5	0.9	34.72	52.25	89.15674603	15	1.125	37.85	45.69	86.69642857	12.6	1.046	NA	NA	95	140	100	145
222	4	90	1	5	sedentary	8	0	1	0	1	3	5	2	3	31.36	29.84	NA	NA	31.66	20.57	36.31944444	NA	NA	NA	NA	NA	NA	NA	41.63	59.5	72.28174603	21	0.673076923	39.36	45.67	96.36904762	23.33333333	0.810185185	41.32	46.33	80.75396825	22.66666667	0.986666667	NA	NA	NA	NA	100	140
223	4	68	2	5	sedentary	4	0	0	0	0	0	5	2	2	43.84	45.53	40.97	40.97	45.56	34.5	23.92857143	NA	NA	NA	NA	NA	NA	NA	46.8	38.19	63.53174603	12.66666667	0.630182421	43.52	52.27	74.94047619	12.66666667	0.844444444	36.24	54.18	70.99206349	16.66666667	0.986666667	40	105	NA	NA	80	180
224	2	86	2	5	sedentary	5	0	0	0	0	0	6	2	3	25.96	43.49	23.09	50.88	33.25	49.33	35.33730159	1.8	0.087096774	36.02	50.85	51.51785714	3.6	0.216	41.64	35.85	54.89087302	10.2	0.437142857	31.97	48.25	63.16468254	12	0.72	41.68	44.48	73.57142857	14.7	0.943666667	0	65	65	105	70	125
225	4	87	2	5	sedentary	5	0	1	0	1	3	4	2	3	25.34	53.68	25.27	43.94	21.13	54.26	25.04960318	NA	NA	NA	NA	NA	NA	NA	NA	NA	NA	NA	NA	NA	NA	NA	NA	NA	NA	NA	NA	NA	NA	55	95	NA	NA	NA	NA
226	4	75	1	5	active	5	1	1	0	0	3	5	3	2	37.26	53.35	38.32	52.02	42.46	47.39	33.18452381	0.6	0.015789474	49.49	60.05	86.0218254	15.6	0.410526316	51.45	57.79	85.83333333	21.9	0.509302326	NA	NA	NA	NA	NA	NA	NA	NA	NA	NA	55	96	90	110	85	120
227	4	78	2	5	sedentary	2	0	1	0	0	0	4	2	3	39.21	43.34	46.83	49.88	58.2	53.9	79.28571429	5.333333333	0.269360269	NA	NA	NA	NA	NA	NA	NA	NA	NA	NA	NA	NA	NA	NA	NA	NA	NA	NA	NA	NA	95	110	NA	NA	NA	NA
228	1	65	2	5	active	3	0	1	0	0	3	4	2	NA	32.63	62.78	NA	NA	NA	NA	NA	NA	NA	NA	NA	NA	15	0.775862069	NA	NA	NA	NA	NA	NA	NA	NA	NA	NA	NA	NA	NA	NA	NA	NA	NA	115	NA	NA	NA
229	4	91	2	5	sedentary	5	0	1	0	0	0	4	3	3	25.77	46.88	NA	NA	NA	NA	53.17460318	2.7	0.155769231	28.73	59.44	70.8234127	8.4	0.536170213	NA	NA	70.8234127	9.6	0.553846154	NA	NA	NA	NA	NA	NA	NA	NA	NA	NA	75	130	90	110	90	145
230	4	69	2	5	sedentary	6	1	1	1	0	3	2	2	3	17.89	43.75	33.38	33.25	30.19	28.57	42.58928571	NA	NA	NA	NA	NA	NA	NA	NA	NA	NA	NA	NA	NA	NA	NA	NA	NA	NA	NA	NA	NA	NA	80	125	NA	NA	NA	NA
231	1	65	2	5	sedentary	3	0	0	0	1	0	5	3	1	22.54	36.87	16.78	61.4	NA	NA	NA	NA	NA	17.91	58.91	36.11111111	6.666666667	0.634920635	NA	NA	NA	NA	NA	30.49	43.75	43.94	NA	NA	NA	NA	NA	NA	NA	NA	NA	NA	160	NA	NA
232	3	84	1	5	sedentary	2	0	0	0	1	1	4	2	3	26.03	58.33	22.39	62.88	27.3	43.67	30.4265873	NA	NA	NA	NA	NA	NA	NA	NA	NA	NA	NA	NA	NA	NA	NA	NA	NA	NA	NA	NA	NA	NA	NA	NA	NA	NA	NA	NA
233	1	69	1	5	active	3	0	1	0	0	3	6	2	3	35.16	63.55	45.84	45.71	54.93	51.49	84.16666667	24	0.747663551	52.6	57.66	99.16666667	24.33333333	0.758047767	60.43	54.5	100	28.66666667	0.99537037	60.46	54.77	100	31.33333333	1.054994388	55.71	61.21	95.83333333	32.66666667	1.026666667	85	160	110	170	125	180
234	2	63	2	5	sedentary	2	0	0	0	0	0	3	2	4	33.97	67.95	34.87	40.23	40.43	56.18	29.6031746	NA	NA	NA	NA	NA	NA	NA	NA	NA	NA	NA	NA	NA	NA	NA	NA	NA	NA	NA	NA	NA	NA	65	170	NA	NA	NA	NA
235	3	76	2	5	sedentary	7	0	1	0	1	2	4	NA	3	27.23	50.96	16.74	54.2	18.35	62.1	27.95634921	0	0	51.36	56.47	93.57142857	6.6	0.366666667	55.58	57.42	97.29166667	12.9	0.823404255	NA	NA	NA	NA	NA	NA	NA	NA	NA	NA	45	160	134	160	155	180
236	4	73	1	5	sedentary	8	0	1	1	0	1	6	2	2	19.59	60.21	35.22	67.2	31.31	68.55	54.55357143	0.333333333	0.014619883	41.4	65.79	85.51587302	10.66666667	0.450070323	35.53	66.76	81.35912698	13	0.555555556	NA	NA	NA	NA	NA	NA	NA	NA	NA	NA	20	140	80	160	150	150
237	4	92	2	5	sedentary	9	0	1	1	1	3	5	2	3	20.84	52.34	24.48	56.14	25.69	57.02	37.85714286	0	0	35.16	67.78	59.89087302	0	0	27.56	65.83	61.62698413	4.333333333	0.361111111	NA	NA	NA	NA	NA	NA	NA	NA	NA	NA	20	130	100	140	110	150
238	3	60	1	5	active	6	0	1	0	0	2	6	3	1	46.51	57.49	42.44	54.09	48.53	57.99	49.5734127	0.666666667	0.018214936	NA	NA	NA	NA	NA	NA	NA	NA	NA	NA	NA	NA	NA	NA	NA	NA	NA	NA	NA	NA	40	90	NA	NA	NA	NA
239	1	64	2	5	sedentary	3	0	0	0	0	0	4	2	1	34.27	61.59	44.43	62.47	47.25	62.67	87.61904762	19.2	0.647191011	53.95	61.18	96.39880952	19.8	0.698823529	57.31	59.57	98.95833333	18.6	0.845454545	43.84	64.79	78.51190476	24.6	1.010958904	47.73	61.29	98.95833333	26.1	1.017666667	120	180	135	180	165	180
240	3	66	2	5	sedentary	2	0	0	0	0	3	1	2	3	15.61	69.68	16.51	69.2	17.02	69.42	19.58333333	0.6	0.036	43.54	65.05	95.83333333	11.7	0.585	48.26	60.28	100	13.2	0.707142857	NA	NA	NA	NA	NA	NA	NA	NA	NA	NA	65	130	115	180	145	180
241	2	77	1	5	sedentary	3	0	1	0	0	3	2	2	3	22.87	61.3	32.34	63.82	24.06	69.94	26.03174603	0	0	42.61	67.85	84.61309524	3.666666667	0.135802469	26.45	65.37	71.6468254	8.666666667	0.356652949	38.64	43.34	39.07738095	3	0.144927536	21.57	71.22	83.68055556	13	0.911	10	95	105	160	120	165
242	4	69	2	5	sedentary	6	1	1	0	0	3	4	3	3	21.11	65.1	34.58	29.03	28.41	43.37	44.82142857	NA	NA	NA	NA	NA	NA	NA	NA	NA	NA	NA	NA	NA	NA	NA	NA	NA	NA	NA	NA	NA	NA	40	170	NA	NA	NA	NA
243	4	92	2	5	sedentary	4	0	1	0	0	3	3	2	3	31.37	61.19	34.69	56.06	31	68.26	51.45833333	1.5	0.166666667	39.82	60.75	75.88293651	5.4	1.0125	34.82	60.58	85.13888889	5.4	0.623076923	NA	NA	NA	NA	NA	NA	NA	NA	NA	NA	72	130	80	170	140	180
244	2	61	2	5	sedentary	6	0	1	0	1	1	4	2	3	21.87	46.93	40.84	45.01	26.89	43.06	29.86111111	4.8	0.182278481	NA	NA	NA	NA	NA	NA	NA	NA	NA	NA	NA	NA	NA	NA	NA	NA	NA	NA	NA	NA	62	150	NA	NA	NA	NA
245	1	79	2	5	sedentary	4	0	1	0	0	0	2	2	3	31.64	49.72	22.81	60.66	35.58	62.12	70.72420635	2	0.12244898	39.01	54.31	82.06349206	6.666666667	0.5	45.23	60.33	94.51388889	9.333333333	0.622222222	43.3	60.03	96.45833333	14.66666667	0.846153846	47.16	53.98	97.91666667	NA	NA	62	150	71	160	110	180
246	3	62	2	4	sedentary	1	0	0	0	0	3	4	2	1	28.32	71.15	19.81	70.48	18.21	76.59	22.76785714	0	0	29.78	72.01	45.07936508	2.1	0.088732394	30.89	69	29.59325397	8.4	0.36	NA	NA	NA	NA	NA	26.3	72.77	39.30555556	12.6	0.912666667	30	50	100	125	90	150
247	2	62	2	5	sedentary	0	0	0	0	0	0	5	2	1	27.21	68.63	34.59	60.24	27.18	65.55	25.11904762	0	0	29.98	67.71	33.62103175	5.4	0.385714286	50.66	60.72	72.93650794	11.4	0.7125	NA	NA	NA	NA	NA	47.5	49.61	86.45833333	15	0.983333333	20	140	115	180	145	180
248	2	75	2	4	sedentary	8	1	1	1	0	0	1	1	3	26.13	67.95	26.47	54.02	26.52	39.21	15.41666667	0	0	NA	NA	NA	NA	NA	15.45	40.88	54.10714286	6.666666667	0.766283525	15.17	48.18	87.79761905	5.666666667	0.899470899	NA	NA	NA	NA	NA	50	160	NA	NA	133	180
249	4	69	2	5	sedentary	6	0	1	0	0	0	6	3	3	20.87	38.59	20.1	55.82	31.76	63.15	53.64087302	0	0	44.85	58.49	61.46825397	6.6	0.44	49.66	53.12	75.35714286	11.7	0.702	40.69	63.65	96.60714286	12.3	0.753061224	49.95	56.98	92.81746032	12.6	0.986	55	100	75	150	120	160
250	4	77	2	5	sedentary	3	0	0	0	0	3	5	3	3	42.01	41.79	40.69	47.44	37.29	47.14	60.89285714	7.2	0.469565217	49.79	43.59	88.71031746	10.8	0.736363636	42.86	48.55	74.3452381	13.5	NA	35.71	51.1	76.77579365	15.6	1.337142857	51.84	50.16	92.61904762	13.8	0.978	110	180	160	180	130	180
251	1	64	2	5	active	3	0	1	0	0	0	6	3	3	38.33	62.07	43.15	62.38	41.82	57.46	61.42857143	9	0.397058824	56.48	58.55	87.75793651	19.2	0.72	52.95	54.25	99.70238095	27	1	NA	NA	NA	NA	NA	NA	NA	NA	NA	NA	55	115	139	170	180	180
252	4	82	2	5	sedentary	6	0	1	0	1	2	1	2	3	9.44	54.56	8.17	54.04	17.1	62.93	48.05555556	3.333333333	0.37037037	NA	NA	NA	NA	NA	NA	NA	NA	NA	NA	NA	NA	NA	NA	NA	NA	NA	NA	NA	NA	100	90	NA	NA	NA	NA
253	4	85	2	5	sedentary	8	0	1	0	1	0	2	2	3	10.88	51.99	14.97	60.75	21.99	61.51	37.5	4.5	0.313953488	26.46	69.92	76.98412698	9	0.482142857	NA	NA	NA	NA	NA	NA	NA	NA	NA	NA	NA	NA	NA	NA	NA	75	120	105	170	NA	NA
254	3	66	2	5	sedentary	6	0	1	0	0	0	4	2	3	26.12	52.75	35.15	39.22	48.19	46.8	58.03571429	2.1	0.092647059	45.8	61	80.95238095	9.3	0.489473684	49.04	58.13	96.90476191	15	0.671641791	52.43	57.19	98.59126984	16.5	0.838983051	52.59	55.98	100	18	0.936666667	60	165	130	180	150	180
255	2	67	2	5	sedentary	4	0	1	0	0	0	4	2	3	27.26	59.97	29.12	60.82	35.66	59.48	39.43452381	0	0	42.44	61.31	79.12698413	7.8	0.615789474	41.04	57.82	84.30555556	12.3	0.9	40.25	58.74	85.27777778	14.7	0.958695652	43.02	54.1	96.875	13.2	0.958666667	60	180	140	180	150	180
256	3	74	2	5	sedentary	2	0	1	0	0	0	1	2	3	36.56	30.99	42.41	37.17	44.45	23.63	17.88690476	1.333333333	0.064412238	37.53	38.81	43.58134921	6.666666667	0.326797386	46.58	57.44	80.61507937	17.66666667	0.785185185	54.25	59.03	87.5	21.33333333	0.900140647	52	49.48	98.33333333	28.66666667	1.031666667	32	86	95	113	72	170
257	2	70	2	5	sedentary	5	1	1	0	0	1	1	2	3	26.9	48.33	28.83	36.64	31.31	35.92	14.20634921	3.333333333	0.154320988	36.47	41.73	18.43253968	7.666666667	0.287141074	NA	NA	NA	NA	NA	NA	NA	NA	NA	NA	NA	NA	NA	NA	NA	45	130	50	130	NA	NA
258	3	69	2	5	active	0	0	0	0	0	0	5	2	2	36.63	42.23	38.35	38.06	34.64	25.64	10.13888889	NA	NA	44.44	57.55	66.89484127	5.85	0.365625	40.44	45.62	46.4484127	11.1	0.537096774	52.19	64.41	88.60119048	11.4	1.103225806	40.36	60.7	53.84920635	20.1	0.974333333	NA	NA	85	140	80	155
259	2	60	2	5	sedentary	2	0	1	0	0	0	3	2	2	35.46	30.77	38.76	25.04	35.42	20.1	8.888888889	NA	NA	29.42	50.59	32.38095238	0	0	39.38	61.07	55.69444444	12.66666667	0.449172577	48.09	58.57	71.39880952	22	0.788530466	50.37	40.38	56.6468254	24.66666667	0.922666667	NA	NA	80	65	85	165
260	1	65	2	5	active	0	0	0	0	0	1	3	3	3	35.55	52.42	38.66	57.27	36.16	63.37	66.74603175	7.5	0.340909091	53.95	61.64	91.92460318	15.9	0.59625	53.89	62.71	86.57738095	20.1	0.726506024	58.47	56.1	100	24	0.972972973	57.85	57.47	99.70238095	23.4	0.990666667	48	105	115	160	90	180
261	3	67	2	5	active	1	0	1	0	0	0	1	2	3	27.56	65.28	34.5	66.75	33.7	61.57	50.99206349	14.66666667	0.582010582	NA	NA	NA	NA	NA	55.26	59.66	83.60119048	21.33333333	0.900140647	53.98	63.44	85.41666667	26.66666667	1.08401084	57.85	60.56	95.41666667	28.66666667	1.025666667	70	135	NA	NA	75	140
262	1	69	2	5	sedentary	3	0	0	0	0	0	3	2	3	17.26	74.77	27.28	45.29	23.58	62.24	21.60714286	0.9	0.036986301	22.65	54.02	39.42460318	6.9	0.283561644	25.4	52.11	51.03174603	15.6	0.557142857	25.4	52.11	48.48214286	22.2	0.731868132	14.92	55.81	89.04761905	19.8	0.968	30	100	45	140	95	150
263	1	66	2	5	sedentary	3	0	1	0	0	0	4	2	1	20.03	41.42	25.95	35.78	32.17	39.64	47.12301587	0	0	40.39	66.52	78.01587302	10.66666667	0.530679934	53.68	47	95.53571429	15	0.714285714	46.81	64.42	94.54365079	18	0.882352941	57.85	57.47	97.08333333	9.666666667	0.967666667	35	160	110	180	140	180
264	2	61	2	5	active	2	1	0	0	0	0	6	2	1	27.86	55.4	27.21	38.57	26.58	48.1	7.916666667	NA	NA	31.1	44.13	16.36904762	6	0.263157895	55.44	59.81	37.52976191	7.333333333	0.287581699	50.36	56.85	69.89087302	17.33333333	0.634920635	NA	NA	NA	NA	NA	NA	NA	70	100	120	150
265	3	69	2	5	sedentary	5	0	1	0	1	2	2	2	3	24.06	48.84	27.08	35.64	31.49	36.58	6.706349206	0	0	NA	NA	NA	NA	NA	28.35	49.86	51.03174603	8.1	0.6075	48.85	36.56	48.77976191	8.7	0.58	NA	NA	NA	NA	NA	17	85	NA	NA	90	160
266	1	67	2	5	active	6	0	1	0	0	0	2	NA	3	22.22	43.88	22.96	42.82	28.28	54.6	25.90277778	3.6	0.133333333	45.58	37.4	45.32738095	13.5	0.382075472	43.85	46.7	54.04761905	10.5	0.456521739	42.04	59.14	82.35119048	20.7	0.646875	NA	NA	NA	NA	NA	45	95	57	148	94	157
267	1	62	2	5	sedentary	2	0	1	0	0	1	2	2	2	22.74	32.19	44.88	36.23	50.02	49.73	66.11111111	2.4	0.1125	45.4	59.17	72.00396825	10.5	0.431506849	44.2	48.82	76.09126984	18.3	0.732	NA	NA	NA	NA	NA	NA	NA	NA	NA	NA	110	126	123	148	115	156
268	1	65	2	5	active	2	0	0	0	0	0	1	2	3	42.37	39.79	34.58	69.63	51.65	65.44	83.92857143	7.666666667	0.491452991	NA	NA	NA	NA	NA	58.51	45.75	86.66666667	15.66666667	1.004273504	NA	NA	NA	NA	NA	NA	NA	NA	NA	NA	120	140	NA	NA	138	159
269	2	77	2	5	active	2	0	1	0	0	0	4	3	3	31.65	57.76	33.33	60.38	36.51	58.85	51.23015873	NA	NA	42.21	62.65	60.16666667	NA	NA	52.77	51.94	75.02976191	14.4	0.757894737	44.24	58.93	88.39285714	10.5	0.605769231	NA	NA	NA	NA	NA	NA	NA	NA	NA	111	163
270	1	66	2	5	sedentary	1	0	0	0	0	0	2	2	3	41.79	52.28	51.57	56.74	51.12	61.67	75.80357143	7.2	0.291891892	54.57	61.13	88.47222222	10.2	0.518644068	58.44	57.43	94.58333333	17.7	0.647560976	54.37	53.87	99.16666667	20.1	0.773076923	57.51	56.69	98.75	19.8	0.951333333	50	110	93	140	101	97
271	3	82	1	5	sedentary	4	0	1	0	0	3	2	2	3	24.94	30.13	33.96	15.75	29.29	35.05	28.78968254	1.8	0.080597015	35.84	52.38	81.60714286	7.5	0.292207792	26.06	56.04	91.0515873	15	0.625	30.63	50.68	81.00198413	19.2	0.768	21.14	58.65	87.11309524	20.1	0.937666667	49	85	80	120	98	120
272	2	59	2	5	active	0	0	0	0	0	0	5	2	3	25.68	67.8	40.9	66.49	51.88	62.63	84.70238095	8	0.296296296	55.98	63.75	88.26388889	14.66666667	0.611111111	13.96	38.16	98.95833333	20.66666667	0.829986613	58	60.27	100	20.66666667	1.148148148	36.92	64.25	95.83333333	10.33333333	0.971333333	44	90	112	150	99	145
273	4	86	2	5	sedentary	1	0	0	0	0	0	2	2	3	34.37	55.54	32.87	55.87	49.69	54.41	61.51785714	2	0.185185185	36.42	52.98	68.21428571	2	0.175438596	NA	NA	NA	NA	NA	NA	NA	NA	NA	NA	NA	NA	NA	NA	NA	57	170	135	180	NA	NA
274	1	67	2	1	active	5	1	1	0	0	2	1	2	3	35.74	26.31	33.66	28.35	34.8	34.44	22.85714286	0.666666667	0.02962963	34.85	37.76	36.36904762	6.333333333	0.277777778	47.87	37.84	61.0515873	6.666666667	0.261437908	46.43	41.92	59.18650794	15.33333333	0.587484036	52.16	57.72	83.45238095	16.66666667	0.956666667	60	95	100	150	114	165
275	4	75	2	5	active	2	0	0	0	0	0	2	2	3	38.65	52.24	36.97	56.24	33.8	53.14	38.61111111	2	0.072289157	43.29	49	47.94642857	9.666666667	0.325842697	50.3	49.62	71.74603175	13	0.527027027	55.47	47.27	86.60714286	13.33333333	0.625	53.35	57.34	78.93849206	19.66666667	1.006666667	30	140	90	170	110	170
276	4	70	2	5	sedentary	5	0	1	0	1	3	2	3	3	24.92	20.83	27.9	49.23	37.53	48.5	32.22222222	1.333333333	0.088888889	40.76	49.18	52.00396825	9.333333333	0.486111111	NA	NA	NA	NA	NA	32.68	32.99	62.22	NA	NA	20.19	32.81	70.32	NA	NA	58	130	63	150	NA	NA
277	2	59	2	5	active	0	0	0	0	0	0	6	3	1	28.64	40.93	31.56	43.74	39.43	18.93	22.28174603	NA	NA	49.89	12	28.24404762	8.4	0.387692308	52.37	16.79	58.87896825	16.8	0.763636364	45.95	33.76	55.76388889	12.6	0.555882353	55.52	63.35	97.20238095	17.7	0.997	NA	NA	85	125	155	170
278	1	62	2	5	sedentary	5	1	1	0	0	0	1	3	3	19.28	48.4	28.64	43.62	30.31	36.03	42.24206349	3	0.166666667	24.07	61.15	67.6984127	12	0.654545455	23.04	62.18	80.86309524	16.2	0.823728814	33.28	48.21	87.02380952	22.2	1.040625	22.59	62.01	100	20.4	1.000666667	50	105	122	150	126	150
279	4	77	2	5	sedentary	5	0	1	0	0	1	1	2	3	27.03	17.54	26.21	24	35.66	11.49	24.87103175	4.2	0.193846154	26.21	24	37.43055556	8.7	0.483333333	26.4	43.85	65.11	NA	NA	NA	NA	NA	NA	NA	NA	NA	NA	NA	NA	50	175	120	140	NA	NA
280	4	83	2	5	sedentary	3	0	1	0	0	0	2	NA	2	58.95	56.66	47.36	52.76	48.92	40.04	43.69047619	4.8	0.342857143	51.96	52	75.4265873	9.6	0.778378378	46.99	57.19	82.44047619	11.7	0.975	47.73	59.95	80.36706349	12.6	0.994736842	51.28	60.15	85.07936508	14.1	1.024333333	67	155	99	160	91	175
[truncated: 3 more columns]
